# Supplementary material for: Benzamidinium 2-meth­oxy­benzoate
Source: Acta Crystallogr Sect E Struct Rep Online. 2013 Jun 19;69(Pt 7):o1114–5. doi: 10.1107/S1600536813016395 (PMC3770387; doi:10.1107/S1600536813016395)
Supplement: Supplementary file 1 [file e-69-o1114-sup1.cif]

##############################################################################
#                                                                            #
# This CIF contains the data in a paper accepted for publication in          #
# Acta Crystallographica Section E. It conforms to the requirements of       #
# Notes for Authors for Acta Crystallographica Section E, and has been       #
# peer reviewed under the auspices of the IUCr Commission on Journals.       #
#                                                                            #
# Full details of the Crystallographic Information File format               #
# are given in the paper "The Crystallographic Information File (CIF):       #
# a New Standard Archive File for Crystallography" by S. R. Hall, F. H.      #
# Allen and I. D. Brown [Acta Cryst. (1991), A47, 655-685].                  #
#                                                                            #
# The current version of the core CIF dictionary is obtainable from          #
# ftp://ftp.iucr.org/pub/cif_core.dic.                                       #
#                                                                            #
# Software is freely available for graphical display of the structure(s)     #
# in this CIF. For information consult the CIF software page                 #
# http://www.iucr.org/resources/cif/software.                                #
#                                                                            #
# This file may be used for bona fide research purposes within the           #
# scientific community so long as proper attribution is given to the journal # 
# article from which it was obtained.                                        #
#                                                                            #
##############################################################################
data_global
_audit_creation_method
;
CrysAlis RED, Oxford Diffraction Ltd.,
Version 1.171.32.15 (release 10-01-2008 CrysAlis171 .NET)
(compiled Jan 10 2008,16:37:18)
;
_journal_date_recd_electronic     2013-05-30
_journal_date_accepted     2013-06-12
_journal_name_full     'Acta Crystallographica, Section E'
_journal_year     2013
_journal_volume     69
_journal_issue      7
_journal_page_first     o1114
_journal_page_last     o1115
_journal_paper_category     QO
_journal_paper_doi     10.1107/S1600536813016395
_journal_coeditor_code     NK2209
_publ_contact_author_name     'Prof. Gustavo Portalone'
_publ_contact_author_address
;
Chemistry Department
University of Rome I "La Sapienza"
P.le A. Moro, 5
I-00185 Rome
Italy
;
_publ_contact_author_email     g.portalone@caspur.it
_publ_contact_author_fax     '39 6 4991 3819'
_publ_contact_author_phone     '39 6 4991 3106'
_publ_section_title
;
Benzamidinium 2-methoxybenzoate
;
loop_
    _publ_author_name
    _publ_author_address
    'Gustavo Portalone*'
;
Chemistry Department
"Sapienza" University of Rome
P.le A. Moro, 5
I-00185 Rome
Italy
;
_publ_section_synopsis     .
_computing_data_collection
;
CrysAlis CCD, Oxford Diffraction Ltd.,
Version 1.171.31.7 (release 18-10-2006 CrysAlis171 .NET)
(compiled Oct 18 2006,16:28:17)
;
_computing_cell_refinement
;
CrysAlis RED, Oxford Diffraction Ltd.,
Version 1.171.31.7 (release 18-10-2006 CrysAlis171 .NET)
(compiled Oct 18 2006,16:28:17)
;
_computing_data_reduction
;
CrysAlis RED, Oxford Diffraction Ltd.,
Version 1.171.31.7 (release 18-10-2006 CrysAlis171 .NET)
(compiled Oct 18 2006,16:28:17)
;
data_I
_audit_creation_method     SHELXL-97
_chemical_name_systematic
;
Benzamidinium 2-methoxybenzoate
;
_chemical_name_common     ?
_chemical_formula_moiety     'C7 H9 N2 +, C8 H7 O3 -'
_chemical_formula_sum     'C15 H16 N2 O3'
_chemical_formula_iupac     'C7 H9 N2 +, C8 H7 O3 -'
_chemical_formula_weight     272.30
_chemical_melting_point     ?
_symmetry_cell_setting     triclinic
_symmetry_space_group_name_H-M     'P -1'
_symmetry_space_group_name_Hall     '-P 1'
loop_
    _symmetry_equiv_pos_as_xyz
    'x, y, z'
    '-x, -y, -z'
_cell_length_a     7.5154(3)
_cell_length_b     9.1393(4)
_cell_length_c     11.6498(5)
_cell_angle_alpha     69.612(3)
_cell_angle_beta     80.500(5)
_cell_angle_gamma     72.482(4)
_cell_volume     713.63(6)
_cell_formula_units_Z     2
_cell_measurement_reflns_used     9004
_cell_measurement_theta_min     3.1920
_cell_measurement_theta_max     32.5283
_cell_measurement_temperature     298(2)
_exptl_crystal_description     'tablets'
_exptl_crystal_colour     'colourless'
_exptl_crystal_size_max     0.12
_exptl_crystal_size_mid     0.09
_exptl_crystal_size_min     0.05
_exptl_crystal_density_diffrn     1.267
_exptl_crystal_density_meas     ?
_exptl_crystal_density_method     'not measured'
_exptl_crystal_F_000     288
_exptl_absorpt_coefficient_mu     0.089
_exptl_absorpt_correction_type     multi-scan
_exptl_absorpt_process_details
;
(CrysAlis PRO; Agilent, 2011)
;
_exptl_absorpt_correction_T_min     0.9893
_exptl_absorpt_correction_T_max     0.9955
_exptl_special_details     ?
_diffrn_ambient_temperature     298(2)
_diffrn_radiation_type     MoK\a
_diffrn_radiation_wavelength     0.71069
_diffrn_radiation_source     'Enhance (Mo) X-ray Source'
_diffrn_radiation_monochromator     'graphite'
_diffrn_measurement_device_type     'Agilent Xcalibur Sapphire3'
_diffrn_measurement_method     '\w and \f'
_diffrn_detector_area_resol_mean     16.0696
_diffrn_reflns_number     20559
_diffrn_reflns_av_R_equivalents     0.0248
_diffrn_reflns_av_sigmaI/netI     0.0243
_diffrn_reflns_theta_min     3.22
_diffrn_reflns_theta_max     30.50
_diffrn_reflns_theta_full     30.50
_diffrn_measured_fraction_theta_max     0.995
_diffrn_measured_fraction_theta_full     0.995
_diffrn_reflns_limit_h_min     -10
_diffrn_reflns_limit_h_max     10
_diffrn_reflns_limit_k_min     -13
_diffrn_reflns_limit_k_max     13
_diffrn_reflns_limit_l_min     -16
_diffrn_reflns_limit_l_max     16
_diffrn_standards_number     ?
_diffrn_standards_interval_count     ?
_diffrn_standards_interval_time     ?
_diffrn_standards_decay_%     ?
_refine_special_details
;
Refinement of <i>F</i>^2^ against ALL reflections. The weighted <i>R</i>-factor
<i>wR</i> and goodness of fit <i>S</i> are based on <i>F</i>^2^, conventional
<i>R</i>-factors <i>R</i> are based on <i>F</i>, with <i>F</i> set to zero for
negative <i>F</i>^2^. The threshold expression of <i>F</i>^2^ >
2\s(<i>F</i>^2^) is used only for calculating <i>R</i>-factors(gt) <i>etc</i>.
and is not relevant to the choice of reflections for refinement.
<i>R</i>-factors based on <i>F</i>^2^ are statistically about twice as large
as those based on <i>F</i>, and <i>R</i>- factors based on ALL data will be
even larger.
;
_reflns_number_total     4332
_reflns_number_gt     3188
_reflns_threshold_expression     I>2\s(I)
_refine_ls_structure_factor_coef     Fsqd
_refine_ls_matrix_type     full
_refine_ls_R_factor_all     0.0892
_refine_ls_R_factor_gt     0.0616
_refine_ls_wR_factor_gt     0.1482
_refine_ls_wR_factor_ref     0.1613
_refine_ls_goodness_of_fit_ref     1.046
_refine_ls_restrained_S_all     1.046
_refine_ls_number_reflns     4332
_refine_ls_number_parameters     199
_refine_ls_number_restraints     0
_refine_ls_hydrogen_treatment     mixed
_refine_ls_weighting_scheme     calc
_refine_ls_weighting_details
         'calc w=1/[\s^2^(Fo^2^)+(0.0812P)^2^+0.1295P] where P=(Fo^2^+2Fc^2^)/3'
_atom_sites_solution_hydrogens     geom
_atom_sites_solution_primary     direct
_atom_sites_solution_secondary     difmap
_refine_ls_shift/su_max     0.000
_refine_ls_shift/su_mean     0.000
_refine_diff_density_max     0.378
_refine_diff_density_min     -0.182
_refine_ls_extinction_method     none
_refine_ls_extinction_coef     ?
loop_
    _atom_type_symbol
    _atom_type_description
    _atom_type_scat_dispersion_real
    _atom_type_scat_dispersion_imag
    _atom_type_scat_source
    'C' 'C' 0.0033 0.0016
                         'International Tables Vol C Tables 4.2.6.8 and 6.1.1.4'
    'H' 'H' 0.0000 0.0000
                         'International Tables Vol C Tables 4.2.6.8 and 6.1.1.4'
    'N' 'N' 0.0061 0.0033
                         'International Tables Vol C Tables 4.2.6.8 and 6.1.1.4'
    'O' 'O' 0.0106 0.0060
                         'International Tables Vol C Tables 4.2.6.8 and 6.1.1.4'
_computing_data_collection     'CrysAlis PRO (Agilent, 2011)'
_computing_cell_refinement     'CrysAlis PRO (Agilent, 2011)'
_computing_data_reduction     'CrysAlis PRO (Agilent, 2011)'
_computing_structure_solution     'SIR97 (Altomare <i>et al.</i>, 1999)'
_computing_structure_refinement     'SHELXL97 (Sheldrick, 2008)'
_computing_molecular_graphics     'ORTEP-3 for Windows (Farrugia, 2012)'
_computing_publication_material     'WinGX (Farrugia, 2012)'
loop_
    _atom_site_type_symbol
    _atom_site_label
    _atom_site_fract_x
    _atom_site_fract_y
    _atom_site_fract_z
    _atom_site_U_iso_or_equiv
    _atom_site_adp_type
    _atom_site_calc_flag
    _atom_site_refinement_flags
    _atom_site_occupancy
    _atom_site_symmetry_multiplicity
    _atom_site_disorder_assembly
    _atom_site_disorder_group
    N N1 -0.44074(18) 0.33628(15) 0.94036(13) 0.0426(3) Uani d . 1 1 . .
    H H1A -0.369(3) 0.355(2) 0.9866(17) 0.052(5) Uiso d . 1 1 . .
    H H1B -0.550(3) 0.403(2) 0.9196(17) 0.053(5) Uiso d . 1 1 . .
    N N2 -0.21153(17) 0.11282(17) 0.93377(13) 0.0464(3) Uani d . 1 1 . .
    H H2A -0.139(3) 0.138(2) 0.9810(17) 0.055(5) Uiso d . 1 1 . .
    H H2B -0.167(3) 0.022(3) 0.9197(18) 0.059(5) Uiso d . 1 1 . .
    C C1 -0.50196(17) 0.16439(15) 0.84181(11) 0.0319(3) Uani d . 1 1 . .
    C C2 -0.6776(2) 0.2674(2) 0.81080(18) 0.0531(4) Uani d . 1 1 . .
    H H2 -0.7178 0.3693 0.8281 0.064 Uiso calc R 1 1 . .
    C C3 -0.7954(2) 0.2254(2) 0.75542(18) 0.0602(5) Uani d . 1 1 . .
    H H3 -0.9172 0.2986 0.7333 0.072 Uiso calc R 1 1 . .
    C C4 -0.7414(2) 0.0816(2) 0.73164(15) 0.0508(4) Uani d . 1 1 . .
    H H4 -0.8254 0.0522 0.6939 0.061 Uiso calc R 1 1 . .
    C C5 -0.5678(2) -0.0216(2) 0.76121(16) 0.0504(4) Uani d . 1 1 . .
    H H5 -0.5291 -0.1233 0.7435 0.060 Uiso calc R 1 1 . .
    C C6 -0.4480(2) 0.01930(18) 0.81621(14) 0.0418(3) Uani d . 1 1 . .
    H H6 -0.3257 -0.0539 0.8369 0.050 Uiso calc R 1 1 . .
    C C7 -0.38026(17) 0.20627(15) 0.90698(12) 0.0323(3) Uani d . 1 1 . .
    O O1 -0.24816(15) 0.39582(13) 1.09618(11) 0.0513(3) Uani d . 1 1 . .
    O O2 -0.00870(15) 0.18920(14) 1.08560(11) 0.0536(3) Uani d . 1 1 . .
    O O3 -0.24579(19) 0.2238(2) 1.37136(12) 0.0694(4) Uani d . 1 1 . .
    C C8 -0.00944(18) 0.31556(15) 1.23202(12) 0.0335(3) Uani d . 1 1 . .
    C C9 -0.0897(2) 0.2793(2) 1.35187(14) 0.0434(3) Uani d . 1 1 . .
    C C10 -0.0097(3) 0.2988(2) 1.44339(15) 0.0572(4) Uani d . 1 1 . .
    H H10 -0.0654 0.2737 1.5268 0.069 Uiso calc R 1 1 . .
    C C11 0.1493(3) 0.3540(2) 1.41503(17) 0.0578(5) Uani d . 1 1 . .
    H H11 0.2044 0.3678 1.4790 0.069 Uiso calc R 1 1 . .
    C C12 0.2300(3) 0.3895(2) 1.29805(18) 0.0567(4) Uani d . 1 1 . .
    H H12 0.3417 0.4281 1.2788 0.068 Uiso calc R 1 1 . .
    C C13 0.1494(2) 0.3694(2) 1.20632(14) 0.0466(4) Uani d . 1 1 . .
    H H13 0.2066 0.3940 1.1233 0.056 Uiso calc R 1 1 . .
    C C14 -0.09582(18) 0.29772(15) 1.13074(12) 0.0335(3) Uani d . 1 1 . .
    C C15 -0.3237(4) 0.1697(4) 1.4934(2) 0.0938(8) Uani d . 1 1 . .
    H H15A -0.2241(19) 0.083(2) 1.5466(11) 0.141 Uiso calc R 1 1 . .
    H H15B -0.430(3) 0.123(2) 1.4938(3) 0.141 Uiso calc R 1 1 . .
    H H15C -0.372(3) 0.2639(17) 1.5268(9) 0.141 Uiso calc R 1 1 . .
loop_
    _atom_site_aniso_label
    _atom_site_aniso_U_11
    _atom_site_aniso_U_22
    _atom_site_aniso_U_33
    _atom_site_aniso_U_12
    _atom_site_aniso_U_13
    _atom_site_aniso_U_23
    N1 0.0387(6) 0.0361(6) 0.0566(8) 0.0057(5) -0.0185(5) -0.0255(6)
    N2 0.0370(6) 0.0443(7) 0.0641(8) 0.0087(5) -0.0192(6) -0.0341(7)
    C1 0.0328(6) 0.0316(6) 0.0304(6) -0.0023(5) -0.0065(5) -0.0122(5)
    C2 0.0485(8) 0.0434(8) 0.0714(11) 0.0097(7) -0.0279(8) -0.0309(8)
    C3 0.0469(9) 0.0595(10) 0.0779(12) 0.0077(8) -0.0332(8) -0.0317(9)
    C4 0.0538(9) 0.0555(9) 0.0506(9) -0.0146(7) -0.0188(7) -0.0189(7)
    C5 0.0590(9) 0.0429(8) 0.0573(9) -0.0076(7) -0.0158(7) -0.0253(7)
    C6 0.0410(7) 0.0373(7) 0.0483(8) 0.0006(6) -0.0120(6) -0.0202(6)
    C7 0.0325(6) 0.0305(6) 0.0331(6) -0.0015(5) -0.0057(5) -0.0133(5)
    O1 0.0498(6) 0.0453(6) 0.0616(7) 0.0158(5) -0.0293(5) -0.0328(5)
    O2 0.0462(6) 0.0537(7) 0.0690(7) 0.0137(5) -0.0211(5) -0.0442(6)
    O3 0.0628(8) 0.1107(12) 0.0494(7) -0.0439(8) 0.0064(6) -0.0300(7)
    C8 0.0341(6) 0.0297(6) 0.0363(6) 0.0028(5) -0.0105(5) -0.0156(5)
    C9 0.0415(7) 0.0506(8) 0.0409(7) -0.0066(6) -0.0066(6) -0.0208(6)
    C10 0.0624(10) 0.0752(12) 0.0384(8) -0.0115(9) -0.0104(7) -0.0258(8)
    C11 0.0645(11) 0.0638(11) 0.0548(10) -0.0087(9) -0.0253(8) -0.0279(8)
    C12 0.0536(9) 0.0614(10) 0.0652(11) -0.0192(8) -0.0166(8) -0.0232(9)
    C13 0.0472(8) 0.0541(9) 0.0420(8) -0.0150(7) -0.0045(6) -0.0175(7)
    C14 0.0344(6) 0.0301(6) 0.0366(6) -0.0001(5) -0.0088(5) -0.0156(5)
    C15 0.0826(16) 0.144(2) 0.0608(13) -0.0546(17) 0.0201(12) -0.0299(14)
_geom_special_details
;
All s.u.'s (except the s.u. in the dihedral angle between two l.s. planes) are
estimated using the full covariance matrix. The cell s.u.'s are taken into
account individually in the estimation of s.u.'s in distances, angles and
torsion angles; correlations between s.u.'s in cell parameters are only used
when they are defined by crystal symmetry. An approximate (isotropic)
treatment of cell s.u.'s is used for estimating s.u.'s involving l.s. planes.
;
loop_
    _geom_bond_atom_site_label_1
    _geom_bond_atom_site_label_2
    _geom_bond_site_symmetry_2
    _geom_bond_distance
    _geom_bond_publ_flag
    N1 C7 . 1.3070(17) ?
    N1 H1A . 0.913(19) ?
    N1 H1B . 0.87(2) ?
    N2 C7 . 1.3145(16) ?
    N2 H2A . 0.959(19) ?
    N2 H2B . 0.86(2) ?
    C1 C6 . 1.3869(19) ?
    C1 C2 . 1.3898(19) ?
    C1 C7 . 1.4838(18) ?
    C2 C3 . 1.383(2) ?
    C2 H2 . 0.9700 ?
    C3 C4 . 1.366(2) ?
    C3 H3 . 0.9700 ?
    C4 C5 . 1.375(2) ?
    C4 H4 . 0.9700 ?
    C5 C6 . 1.386(2) ?
    C5 H5 . 0.9700 ?
    C6 H6 . 0.9700 ?
    O1 C14 . 1.2488(15) ?
    O2 C14 . 1.2441(16) ?
    O3 C9 . 1.369(2) ?
    O3 C15 . 1.421(3) ?
    C8 C13 . 1.375(2) ?
    C8 C9 . 1.394(2) ?
    C8 C14 . 1.5135(17) ?
    C9 C10 . 1.393(2) ?
    C10 C11 . 1.381(3) ?
    C10 H10 . 0.9700 ?
    C11 C12 . 1.367(3) ?
    C11 H11 . 0.9700 ?
    C12 C13 . 1.399(2) ?
    C12 H12 . 0.9700 ?
    C13 H13 . 0.9700 ?
    C15 H15A . 1.0120 ?
    C15 H15B . 1.0120 ?
    C15 H15C . 1.0120 ?
loop_
    _geom_angle_atom_site_label_1
    _geom_angle_atom_site_label_2
    _geom_angle_atom_site_label_3
    _geom_angle_site_symmetry_1
    _geom_angle_site_symmetry_3
    _geom_angle
    _geom_angle_publ_flag
    C7 N1 H1A . . 119.2(12) ?
    C7 N1 H1B . . 120.3(12) ?
    H1A N1 H1B . . 120.5(17) ?
    C7 N2 H2A . . 119.6(11) ?
    C7 N2 H2B . . 123.2(13) ?
    H2A N2 H2B . . 116.7(17) ?
    C6 C1 C2 . . 118.65(13) ?
    C6 C1 C7 . . 121.19(11) ?
    C2 C1 C7 . . 120.08(12) ?
    C3 C2 C1 . . 120.39(14) ?
    C3 C2 H2 . . 119.8 ?
    C1 C2 H2 . . 119.8 ?
    C4 C3 C2 . . 120.44(15) ?
    C4 C3 H3 . . 119.8 ?
    C2 C3 H3 . . 119.8 ?
    C3 C4 C5 . . 119.99(14) ?
    C3 C4 H4 . . 120.0 ?
    C5 C4 H4 . . 120.0 ?
    C4 C5 C6 . . 120.16(15) ?
    C4 C5 H5 . . 119.9 ?
    C6 C5 H5 . . 119.9 ?
    C5 C6 C1 . . 120.36(13) ?
    C5 C6 H6 . . 119.8 ?
    C1 C6 H6 . . 119.8 ?
    N1 C7 N2 . . 118.81(13) ?
    N1 C7 C1 . . 120.25(11) ?
    N2 C7 C1 . . 120.93(12) ?
    C9 O3 C15 . . 118.79(15) ?
    C13 C8 C9 . . 119.07(13) ?
    C13 C8 C14 . . 120.07(12) ?
    C9 C8 C14 . . 120.86(12) ?
    O3 C9 C10 . . 124.03(15) ?
    O3 C9 C8 . . 115.99(13) ?
    C10 C9 C8 . . 119.97(15) ?
    C11 C10 C9 . . 119.83(16) ?
    C11 C10 H10 . . 120.1 ?
    C9 C10 H10 . . 120.1 ?
    C12 C11 C10 . . 120.83(15) ?
    C12 C11 H11 . . 119.6 ?
    C10 C11 H11 . . 119.6 ?
    C11 C12 C13 . . 119.22(16) ?
    C11 C12 H12 . . 120.4 ?
    C13 C12 H12 . . 120.4 ?
    C8 C13 C12 . . 121.07(15) ?
    C8 C13 H13 . . 119.5 ?
    C12 C13 H13 . . 119.5 ?
    O2 C14 O1 . . 124.40(12) ?
    O2 C14 C8 . . 118.04(11) ?
    O1 C14 C8 . . 117.53(11) ?
    O3 C15 H15A . . 109.5 ?
    O3 C15 H15B . . 109.5 ?
    H15A C15 H15B . . 109.5 ?
    O3 C15 H15C . . 109.5 ?
    H15A C15 H15C . . 109.5 ?
    H15B C15 H15C . . 109.5 ?
loop_
    _geom_torsion_atom_site_label_1
    _geom_torsion_atom_site_label_2
    _geom_torsion_atom_site_label_3
    _geom_torsion_atom_site_label_4
    _geom_torsion_site_symmetry_1
    _geom_torsion_site_symmetry_2
    _geom_torsion_site_symmetry_3
    _geom_torsion_site_symmetry_4
    _geom_torsion
    _geom_torsion_publ_flag
    C6 C1 C2 C3 . . . . -0.1(3) ?
    C7 C1 C2 C3 . . . . -176.85(16) ?
    C1 C2 C3 C4 . . . . 0.7(3) ?
    C2 C3 C4 C5 . . . . -0.9(3) ?
    C3 C4 C5 C6 . . . . 0.6(3) ?
    C4 C5 C6 C1 . . . . 0.0(3) ?
    C2 C1 C6 C5 . . . . -0.2(2) ?
    C7 C1 C6 C5 . . . . 176.50(14) ?
    C6 C1 C7 N1 . . . . -173.63(14) ?
    C2 C1 C7 N1 . . . . 3.1(2) ?
    C6 C1 C7 N2 . . . . 5.4(2) ?
    C2 C1 C7 N2 . . . . -177.93(15) ?
    C15 O3 C9 C10 . . . . -5.5(3) ?
    C15 O3 C9 C8 . . . . 173.93(19) ?
    C13 C8 C9 O3 . . . . -178.98(14) ?
    C14 C8 C9 O3 . . . . 1.6(2) ?
    C13 C8 C9 C10 . . . . 0.4(2) ?
    C14 C8 C9 C10 . . . . -179.03(14) ?
    O3 C9 C10 C11 . . . . 179.31(17) ?
    C8 C9 C10 C11 . . . . -0.1(3) ?
    C9 C10 C11 C12 . . . . -0.2(3) ?
    C10 C11 C12 C13 . . . . 0.1(3) ?
    C9 C8 C13 C12 . . . . -0.6(2) ?
    C14 C8 C13 C12 . . . . 178.91(14) ?
    C11 C12 C13 C8 . . . . 0.3(3) ?
    C13 C8 C14 O2 . . . . 68.85(18) ?
    C9 C8 C14 O2 . . . . -111.69(16) ?
    C13 C8 C14 O1 . . . . -109.51(16) ?
    C9 C8 C14 O1 . . . . 69.95(18) ?
loop_
    _geom_hbond_atom_site_label_D
    _geom_hbond_atom_site_label_H
    _geom_hbond_atom_site_label_A
    _geom_hbond_site_symmetry_A
    _geom_hbond_distance_DH
    _geom_hbond_distance_HA
    _geom_hbond_distance_DA
    _geom_hbond_angle_DHA
    N1 H1A O1 . 0.913(19) 1.87(2) 2.7777(16) 172.4(17)
    N1 H1B O1 2_467 0.87(2) 1.97(2) 2.7926(15) 155.7(17)
    N2 H2A O2 . 0.959(19) 1.93(2) 2.8863(17) 175.4(16)
    N2 H2B O2 2_557 0.86(2) 2.00(2) 2.8230(16) 160.3(18)
_iucr_refine_instructions_details
;
TITL   benzam2metoxybenzoic as exp_492 in P -1
CELL   0.71073      7.5154    9.1393   11.6498   69.6117   80.4998   72.4816
ZERR         2      0.0003    0.0004    0.0005    0.0029    0.0046    0.0041
LATT  1
SFAC        C       H       N       O
UNIT        30      32      4       6
ACTA
SIZE 0.12 0.09 0.05
TEMP 25
EQIV $1 [-x-1, -y+1, -z+2]
EQIV $2 [-x, -y, -z+2]
CONF
BOND $H
HTAB
HTAB N1 O1
HTAB N1 O1_$1
HTAB N2 O2
HTAB N2 O2_$2
L.S.      15
FMAP      2
PLAN     30
OMIT -2 61
MPLA C8 C9 C10 C11 C12 C13
MPLA C8 C14 O1 O2
MPLA C8 C9 C10 C11 C12 C13
MPLA C8 C9 O3 C15
MPLA C1 C2 C3 C4 C5 C6
MPLA C1 C7 N1 N2
MPLA C8 C14 O1 O2
WGHT      0.0812      0.1295
FVAR      15.97503
N1    3   -0.440739    0.336283    0.940354    11.00000    0.03868    0.03610 =
         0.05656   -0.02552   -0.01849    0.00568
H1A   2   -0.368550    0.355378    0.986596    11.00000    0.05223
H1B   2   -0.549565    0.403096    0.919598    11.00000    0.05270
N2    3   -0.211529    0.112817    0.933774    11.00000    0.03695    0.04429 =
         0.06404   -0.03403   -0.01923    0.00866
H2A   2   -0.138522    0.137933    0.980992    11.00000    0.05536
H2B   2   -0.167290    0.021803    0.919777    11.00000    0.05873
C1    1   -0.501959    0.164390    0.841808    11.00000    0.03282    0.03158 =
         0.03041   -0.01220   -0.00653   -0.00232
C2    1   -0.677620    0.267373    0.810803    11.00000    0.04847    0.04337 =
         0.07137   -0.03085   -0.02786    0.00971
AFIX  43  0.9700
H2    2   -0.717841    0.369287    0.828119    11.00000   -1.20000
AFIX   0
C3    1   -0.795373    0.225420    0.755424    11.00000    0.04684    0.05945 =
         0.07788   -0.03165   -0.03316    0.00766
AFIX  43  0.9700
H3    2   -0.917161    0.298641    0.733312    11.00000   -1.20000
AFIX   0
C4    1   -0.741356    0.081551    0.731642    11.00000    0.05377    0.05545 =
         0.05058   -0.01894   -0.01878   -0.01458
AFIX  43  0.9700
H4    2   -0.825434    0.052156    0.693906    11.00000   -1.20000
AFIX   0
C5    1   -0.567754   -0.021620    0.761204    11.00000    0.05899    0.04286 =
         0.05727   -0.02531   -0.01582   -0.00760
AFIX  43  0.9700
H5    2   -0.529052   -0.123264    0.743519    11.00000   -1.20000
AFIX   0
C6    1   -0.447963    0.019302    0.816210    11.00000    0.04093    0.03731 =
         0.04829   -0.02021   -0.01205    0.00061
AFIX  43  0.9700
H6    2   -0.325698   -0.053932    0.836914    11.00000   -1.20000
AFIX   0
C7    1   -0.380264    0.206268    0.906982    11.00000    0.03243    0.03051 =
         0.03312   -0.01334   -0.00575   -0.00147
O1    4   -0.248162    0.395819    1.096181    11.00000    0.04977    0.04525 =
         0.06153   -0.03278   -0.02927    0.01576
O2    4   -0.008698    0.189195    1.085600    11.00000    0.04614    0.05370 =
         0.06896   -0.04416   -0.02114    0.01367
O3    4   -0.245789    0.223776    1.371361    11.00000    0.06281    0.11065 =
         0.04939   -0.03001    0.00636   -0.04393
C8    1   -0.009442    0.315558    1.232018    11.00000    0.03406    0.02967 =
         0.03624   -0.01562   -0.01046    0.00278
C9    1   -0.089723    0.279249    1.351867    11.00000    0.04144    0.05055 =
         0.04089   -0.02078   -0.00658   -0.00661
C10   1   -0.009670    0.298808    1.443395    11.00000    0.06238    0.07522 =
         0.03836   -0.02579   -0.01037   -0.01150
AFIX  43  0.9700
H10   2   -0.065413    0.273709    1.526826    11.00000   -1.20000
AFIX   0
C11   1    0.149325    0.354049    1.415037    11.00000    0.06447    0.06376 =
         0.05481   -0.02789   -0.02529   -0.00871
AFIX  43  0.9700
H11   2    0.204423    0.367858    1.478970    11.00000   -1.20000
AFIX   0
C12   1    0.229964    0.389486    1.298046    11.00000    0.05356    0.06133 =
         0.06515   -0.02316   -0.01657   -0.01918
AFIX  43  0.9700
H12   2    0.341703    0.428073    1.278817    11.00000   -1.20000
AFIX   0
C13   1    0.149435    0.369448    1.206319    11.00000    0.04718    0.05406 =
         0.04199   -0.01750   -0.00447   -0.01506
AFIX  43  0.9700
H13   2    0.206612    0.393971    1.123254    11.00000   -1.20000
AFIX   0
C14   1   -0.095822    0.297722    1.130744    11.00000    0.03433    0.03008 =
         0.03661   -0.01563   -0.00878   -0.00006
C15   1   -0.323716    0.169658    1.493447    11.00000    0.08255    0.14404 =
         0.06071   -0.02992    0.02007   -0.05455
AFIX 138
H15A  2   -0.224135    0.083243    1.546661    11.00000   -1.50000
H15B  2   -0.430332    0.123245    1.493789    11.00000   -1.50000
H15C  2   -0.372179    0.263948    1.526833    11.00000   -1.50000
HKLF 4
REM    benzam2metoxybenzoic as exp_492 in P -1
REM R1 =  0.0617 for   3188 Fo > 4sig(Fo)  and  0.0892 for all   4332 data
REM    199 parameters refined using      0 restraints
END
WGHT      0.0812      0.1295
REM Highest difference peak  0.379,  deepest hole -0.183,  1-sigma level  0.040
Q1    1  -0.0558  0.3119  1.1781  11.00000  0.05    0.38
Q2    1  -0.4508  0.1749  0.8763  11.00000  0.05    0.29
Q3    1  -0.0754  0.3132  1.3930  11.00000  0.05    0.27
Q4    1  -0.5100  0.0173  0.7745  11.00000  0.05    0.26
Q5    1  -0.5257  0.0004  0.8000  11.00000  0.05    0.26
Q6    1  -0.5966  0.2029  0.8408  11.00000  0.05    0.26
Q7    1  -0.4945  0.0819  0.8433  11.00000  0.05    0.25
Q8    1  -0.7216  0.2452  0.7849  11.00000  0.05    0.24
Q9    1  -0.0771  0.3237  1.2828  11.00000  0.05    0.23
Q10   1  -0.0172  0.2591  1.2933  11.00000  0.05    0.23
Q11   1   0.1792  0.3826  1.2609  11.00000  0.05    0.23
Q12   1  -0.2342  0.3142  1.3608  11.00000  0.05    0.22
Q13   1  -0.2781  0.1652  0.8977  11.00000  0.05    0.22
Q14   1  -0.3001  0.3787  1.0577  11.00000  0.05    0.21
Q15   1   0.0756  0.3396  1.2434  11.00000  0.05    0.20
Q16   1  -0.6610  0.0378  0.7541  11.00000  0.05    0.19
Q17   1  -0.3604  0.2809  1.4932  11.00000  0.05    0.19
Q18   1   0.1066  0.2798  1.4247  11.00000  0.05    0.18
Q19   1  -0.2172  0.3289  1.1566  11.00000  0.05    0.18
Q20   1   0.1419  0.4144  1.3413  11.00000  0.05    0.17
Q21   1  -0.3723  0.3009  0.8977  11.00000  0.05    0.16
Q22   1  -0.0706  0.1883  1.1376  11.00000  0.05    0.16
Q23   1  -0.1540  0.3735  1.0648  11.00000  0.05    0.16
Q24   1   0.2031  0.3235  1.3567  11.00000  0.05    0.15
Q25   1  -0.2716  0.2281  1.3285  11.00000  0.05    0.15
Q26   1  -0.1492  0.1740  1.3794  11.00000  0.05    0.15
Q27   1  -0.7428  0.1613  0.7406  11.00000  0.05    0.15
Q28   1  -0.0007  0.2798  1.0796  11.00000  0.05    0.15
Q29   1   0.0313  0.3823  1.4216  11.00000  0.05    0.14
Q30   1  -0.2979  0.2261  1.5449  11.00000  0.05    0.14
;
