# Supplementary material for: Benzamidinium 2-meth­oxy­benzoate
Source: Acta Crystallogr Sect E Struct Rep Online. 2013 Jun 19;69(Pt 7):o1114–5. doi: 10.1107/S1600536813016395 (PMC3770387; doi:10.1107/S1600536813016395)
Supplement: Supplementary file 2 [file e-69-o1114-Isup2.hkl]

#
# h,k,l, Fc-squared, Fo-squared, sigma(Fo-squared) and status flag
#
data_I
_shelx_title '   benzam2metoxybenzoic as exp_492 in P -1'
_shelx_refln_list_code          4
_shelx_F_calc_maximum       62.08
_exptl_crystal_F_000       288.00
_reflns_d_resolution_high  0.7003
 
loop_
 _symmetry_equiv_pos_as_xyz
 'x, y, z'
 '-x, -y, -z'
 
_cell_length_a     7.5154
_cell_length_b     9.1393
_cell_length_c    11.6498
_cell_angle_alpha  69.612
_cell_angle_beta   80.500
_cell_angle_gamma  72.482
 
_shelx_F_squared_multiplier     1.000
 
loop_
 _refln_index_h
 _refln_index_k
 _refln_index_l
 _refln_F_squared_calc
 _refln_F_squared_meas
 _refln_F_squared_sigma
 _refln_observed_status
   2   0   0      110.05      117.12      0.50 o
   3   0   0       31.49       28.36      0.38 o
   4   0   0      602.90      645.53      5.77 o
   5   0   0      104.60      107.25      1.22 o
   6   0   0        3.10        3.64      0.61 o
   7   0   0        1.86        2.71      0.69 o
   8   0   0       16.38       14.24      0.89 o
   9   0   0       24.28       21.16      1.02 o
  10   0   0        2.14        2.50      0.99 o
  -9   1   0        0.14        1.08      0.90 o
  -8   1   0        0.00        1.13      1.07 o
  -7   1   0        8.83        7.39      0.79 o
  -6   1   0        3.48        3.71      0.59 o
  -5   1   0      124.88      134.16      1.15 o
  -4   1   0        0.10        0.30      0.49 o
  -3   1   0      333.23      366.16      2.41 o
  -2   1   0      345.68      399.30      2.86 o
  -1   1   0     2438.00     2556.96     12.42 o
   1   1   0      211.98      216.43      1.16 o
   2   1   0        4.65        2.81      0.25 o
   3   1   0      316.70      331.84      1.84 o
   4   1   0      133.91      151.44      1.13 o
   5   1   0      260.23      275.82      1.43 o
   6   1   0       10.95       10.47      0.64 o
   7   1   0       39.46       36.43      1.28 o
   8   1   0       12.09       12.29      0.85 o
   9   1   0        0.00        1.50      0.81 o
  10   1   0        0.24        0.55      1.10 o
  -9   2   0        1.38        2.30      0.96 o
  -8   2   0       11.67       10.64      0.93 o
  -7   2   0        0.28        1.31      0.73 o
  -6   2   0       81.83       64.81      1.03 o
  -5   2   0       73.66       74.17      0.95 o
  -4   2   0       25.67       29.79      0.57 o
  -3   2   0      190.90      213.82      0.94 o
  -2   2   0      272.02      308.07      1.99 o
  -1   2   0     2819.82     2867.03      7.99 o
   0   2   0     3853.49     3894.90     23.29 o
   1   2   0      112.50      140.33      0.65 o
   2   2   0        5.53        6.39      0.39 o
   3   2   0      565.01      614.75      4.41 o
   4   2   0      148.58      182.07      1.48 o
   5   2   0      128.07      135.86      0.89 o
   6   2   0        0.87        0.94      0.56 o
   7   2   0       30.12       29.56      0.84 o
   8   2   0       12.82       12.44      0.84 o
   9   2   0        0.21        1.41      0.72 o
  10   2   0        5.44        5.30      0.86 o
  -9   3   0       22.59       25.91      1.21 o
  -8   3   0        1.44        1.56      0.87 o
  -7   3   0        9.99        6.55      0.78 o
  -6   3   0       42.78       40.39      1.06 o
  -5   3   0       12.14       11.02      0.65 o
  -4   3   0        1.10        1.64      0.21 o
  -3   3   0       11.07       14.47      0.41 o
  -2   3   0      295.53      306.71      2.11 o
  -1   3   0      123.55      116.09      0.67 o
   0   3   0      846.10      885.12      3.83 o
   1   3   0        0.29        0.65      0.14 o
   2   3   0        0.36        0.72      0.26 o
   3   3   0      265.98      270.19      0.99 o
   4   3   0      246.56      260.78      1.52 o
   5   3   0        0.94        0.76      0.39 o
   6   3   0       27.82       30.92      0.63 o
   7   3   0      208.46      181.30      2.18 o
   8   3   0       18.87       17.96      0.86 o
   9   3   0        1.86        1.36      0.71 o
  10   3   0        0.44        2.00      1.05 o
  -8   4   0        0.02        0.37      1.54 o
  -7   4   0        2.77        2.68      0.79 o
  -6   4   0        3.62        3.81      0.72 o
  -5   4   0       47.41       45.48      0.90 o
  -4   4   0        3.48        2.57      0.46 o
  -3   4   0        2.66        3.04      0.41 o
  -2   4   0       42.72       45.13      0.47 o
  -1   4   0        9.04       10.42      0.29 o
   0   4   0       68.87       69.05      0.32 o
   1   4   0      104.62      122.62      0.88 o
   2   4   0      527.03      557.20      3.15 o
   3   4   0      963.72     1040.94      2.43 o
   4   4   0      169.73      149.90      0.90 o
   5   4   0       19.48       17.25      0.49 o
   6   4   0       35.28       27.78      0.66 o
   7   4   0        4.41        4.76      0.57 o
   8   4   0       26.64       23.93      0.80 o
   9   4   0        2.11        2.73      0.78 o
  10   4   0        2.63        4.86      1.01 o
  -8   5   0        2.40        2.38      0.92 o
  -7   5   0        7.01        9.19      1.02 o
  -6   5   0        2.89        3.34      0.85 o
  -5   5   0       41.70       38.22      0.93 o
  -4   5   0       24.01       23.27      0.54 o
  -3   5   0       54.50       49.68      0.67 o
  -2   5   0      119.03      119.16      0.73 o
  -1   5   0      104.48      105.79      0.48 o
   0   5   0      100.57      105.25      0.57 o
   1   5   0      219.37      250.02      1.95 o
   2   5   0        3.02        3.90      0.26 o
   3   5   0        0.07        0.53      0.26 o
   4   5   0        0.01        0.39      0.34 o
   5   5   0       27.01       25.07      0.60 o
   6   5   0        3.78        1.95      0.45 o
   7   5   0       11.50        8.61      0.52 o
   8   5   0        5.89        5.28      0.78 o
   9   5   0        0.05        0.50      0.99 o
  10   5   0        8.15       11.44      1.15 o
  -7   6   0       14.75       14.66      1.80 o
  -6   6   0       21.23       21.50      1.05 o
  -5   6   0        0.02        1.19      0.59 o
  -4   6   0        0.04        0.45      0.52 o
  -3   6   0        3.23        2.42      0.40 o
  -2   6   0     1236.63     1184.96      5.48 o
  -1   6   0        0.04        0.41      0.24 o
   0   6   0       32.76       39.76      0.32 o
   1   6   0       66.77       71.74      0.51 o
   2   6   0       18.38       16.58      0.42 o
   3   6   0        3.55        4.98      0.29 o
   4   6   0        4.71        4.86      0.36 o
   5   6   0       11.56       11.25      0.49 o
   6   6   0       38.77       28.05      0.66 o
   7   6   0       10.97        9.73      0.62 o
   8   6   0        0.35        1.17      0.77 o
   9   6   0        3.01        3.26      0.89 o
  10   6   0        0.05        3.27      1.07 o
  -6   7   0        1.93        3.68      2.10 o
  -5   7   0       31.27       31.48      1.43 o
  -4   7   0        2.08        2.07      0.83 o
  -3   7   0       49.51       52.63      1.15 o
  -2   7   0       86.09       82.05      1.40 o
  -1   7   0        3.68        3.28      0.50 o
   0   7   0        0.00        0.41      0.26 o
   1   7   0       15.35       16.65      0.32 o
   2   7   0       18.57       18.67      0.37 o
   3   7   0       70.85       80.04      0.94 o
   4   7   0        2.12        1.72      0.36 o
   5   7   0       14.93       14.15      0.49 o
   6   7   0        1.30        1.57      0.49 o
   7   7   0        0.11        1.18      0.53 o
   8   7   0        3.74        2.55      0.73 o
   9   7   0        3.84        4.60      0.84 o
  -5   8   0        9.36        9.67      1.19 o
  -4   8   0        1.72        1.24      1.01 o
  -3   8   0       29.54       25.22      1.15 o
  -2   8   0      173.73      165.62      2.23 o
  -1   8   0       33.53       34.61      1.74 o
   0   8   0        0.59        1.05      0.59 o
   1   8   0        1.42        1.15      0.51 o
   2   8   0        8.70        8.74      0.80 o
   3   8   0       19.36       16.67      0.90 o
   4   8   0        0.66        2.48      0.86 o
   5   8   0        0.66        0.79      0.51 o
   6   8   0       19.30       16.34      0.57 o
   7   8   0        0.00        0.57      0.62 o
   8   8   0        3.25        3.45      0.74 o
   9   8   0        0.75        2.84      0.87 o
  -4   9   0        3.46        3.40      1.48 o
  -3   9   0        0.01        0.84      1.72 o
  -2   9   0       12.67       13.13      2.09 o
  -1   9   0        0.31        0.83      1.15 o
   0   9   0        0.31       -0.15      1.12 o
   1   9   0       17.29       17.07      0.82 o
   2   9   0        7.30        9.01      0.88 o
   3   9   0        1.80        2.16      0.86 o
   4   9   0       10.40       10.67      1.01 o
   5   9   0       69.08       67.47      1.92 o
   6   9   0        5.52        8.99      1.45 o
   7   9   0        4.36        3.79      1.35 o
   8   9   0        1.14        4.77      1.64 o
  -3  10   0        0.51        0.40      1.43 o
  -2  10   0        5.70        5.10      1.44 o
  -1  10   0        0.03        0.20      1.22 o
   0  10   0       20.59       17.63      1.45 o
   1  10   0       37.97       36.46      2.87 o
   2  10   0        7.99        7.50      0.95 o
   3  10   0        9.18        8.27      1.00 o
   4  10   0        4.94        4.32      1.06 o
   5  10   0       13.49       16.87      1.56 o
   6  10   0        8.18        9.63      1.57 o
   7  10   0        0.08        2.24      1.51 o
   8  10   0        2.58        6.05      1.77 o
  -1  11   0       12.63       12.44      1.54 o
   0  11   0        0.29        0.87      1.27 o
   1  11   0        5.46        6.39      1.45 o
   2  11   0        0.32        1.22      1.69 o
   3  11   0        0.83        2.11      1.29 o
   4  11   0        1.01        1.98      1.14 o
   5  11   0        1.15        1.59      1.46 o
   6  11   0        0.13        0.56      1.62 o
   1  12   0        3.05        3.65      1.54 o
   2  12   0        0.02        1.30      1.48 o
   3  12   0        0.02        2.10      2.22 o
  -6 -11   1        0.77        1.82      1.60 o
  -5 -11   1        1.92        3.00      1.59 o
  -4 -11   1        1.08        1.67      1.13 o
  -3 -11   1        0.13        1.63      1.38 o
  -2 -11   1        2.75        2.59      1.63 o
  -1 -11   1        3.12        3.05      1.45 o
   0 -11   1        3.95        4.82      1.41 o
   1 -11   1        1.60        4.31      1.53 o
  -7 -10   1        0.25       -0.59      2.37 o
  -6 -10   1        0.46        0.23      1.43 o
  -5 -10   1        0.03        1.51      1.35 o
  -4 -10   1        0.22        1.93      1.05 o
  -3 -10   1        7.77       10.24      1.12 o
  -2 -10   1        7.06        7.67      0.99 o
  -1 -10   1        0.94        1.03      1.27 o
   0 -10   1        4.32        7.06      1.31 o
   1 -10   1        0.02        0.91      1.28 o
   2 -10   1        5.86        6.13      2.11 o
   3 -10   1        2.94        1.39      1.45 o
  -8  -9   1        1.10        5.47      1.64 o
  -7  -9   1        2.64        3.66      1.55 o
  -6  -9   1        8.75       10.44      1.45 o
  -5  -9   1        4.61        6.88      1.39 o
  -4  -9   1        8.94       11.08      1.04 o
  -3  -9   1        0.28        0.85      0.92 o
  -2  -9   1        8.41        8.93      0.93 o
  -1  -9   1        8.81        8.27      0.91 o
   0  -9   1        0.32        0.71      1.40 o
   1  -9   1       11.34       13.39      1.34 o
   2  -9   1        0.63        2.39      1.26 o
   3  -9   1        8.13        6.55      1.45 o
   4  -9   1        7.10        8.78      1.57 o
  -9  -8   1        3.78        5.46      0.93 o
  -8  -8   1        1.49        1.91      0.65 o
  -7  -8   1        0.84        1.94      0.57 o
  -6  -8   1       15.11       13.90      0.60 o
  -5  -8   1       14.74       16.25      0.58 o
  -4  -8   1        0.04        0.58      0.91 o
  -3  -8   1        6.02        8.38      0.86 o
  -2  -8   1        0.08        0.79      0.73 o
  -1  -8   1        3.60        2.94      0.73 o
   0  -8   1        4.49        2.44      0.97 o
   1  -8   1        2.00        3.06      1.06 o
   2  -8   1      132.86      129.83      2.14 o
   3  -8   1        0.12        0.13      0.90 o
   4  -8   1        0.12        2.20      1.18 o
   5  -8   1        0.04        0.71      1.12 o
  -9  -7   1        3.64        4.34      0.90 o
  -8  -7   1        0.01        1.72      0.63 o
  -7  -7   1        0.99        1.52      0.55 o
  -6  -7   1        0.02        0.50      0.51 o
  -5  -7   1       11.20        9.50      0.52 o
  -4  -7   1        0.23       -0.09      0.37 o
  -3  -7   1        0.21        0.20      0.37 o
  -2  -7   1       20.87       20.30      0.80 o
  -1  -7   1        5.78        5.93      0.32 o
   0  -7   1        0.06        0.42      0.30 o
   1  -7   1       86.67       92.28      0.72 o
   2  -7   1        1.31        2.01      0.82 o
   3  -7   1        0.50       -0.17      1.02 o
   4  -7   1        6.92        7.29      1.27 o
   5  -7   1        1.57        3.21      2.11 o
   6  -7   1       10.69       10.00      2.85 o
 -10  -6   1        6.80        8.17      1.05 o
  -9  -6   1        0.31        0.42      0.88 o
  -8  -6   1        4.14        4.62      0.67 o
  -7  -6   1        0.44        1.06      0.57 o
  -6  -6   1        6.49        7.36      0.56 o
  -5  -6   1        3.74        4.30      0.46 o
  -4  -6   1       21.58       24.44      0.51 o
  -3  -6   1       14.59       14.14      0.44 o
  -2  -6   1       17.82       20.16      0.44 o
  -1  -6   1       14.61       14.83      0.26 o
   0  -6   1       28.36       25.34      0.38 o
   1  -6   1      156.73      159.67      1.24 o
   2  -6   1       53.06       53.00      0.59 o
   3  -6   1        3.03        2.70      0.42 o
   4  -6   1        8.88       10.43      0.51 o
   5  -6   1        1.53        2.24      0.52 o
   6  -6   1       10.08       11.29      0.97 o
   7  -6   1        6.59        9.85      1.71 o
 -10  -5   1        0.05        2.08      0.94 o
  -9  -5   1        2.81        2.55      0.91 o
  -8  -5   1        3.92        4.83      0.76 o
  -7  -5   1        1.68        3.00      0.64 o
  -6  -5   1        4.87        4.53      0.53 o
  -5  -5   1       24.64       18.54      0.61 o
  -4  -5   1      106.20      108.22      0.86 o
  -3  -5   1      103.30      101.87      1.13 o
  -2  -5   1      226.46      236.43      1.47 o
  -1  -5   1       55.31       53.48      0.39 o
   0  -5   1        1.36        0.75      0.19 o
   1  -5   1        2.59        3.62      0.32 o
   2  -5   1      126.35      115.76      0.80 o
   3  -5   1        4.11        4.54      0.41 o
   4  -5   1        7.84        8.68      0.48 o
   5  -5   1        7.87        7.83      0.54 o
   6  -5   1        0.00        0.48      0.64 o
   7  -5   1        1.37        2.52      0.77 o
   8  -5   1       10.11       13.74      1.04 o
 -10  -4   1        4.70        7.69      1.02 o
  -9  -4   1        0.86        0.70      0.98 o
  -8  -4   1        0.09        1.47      0.65 o
  -7  -4   1        2.51        2.56      0.62 o
  -6  -4   1        3.14        1.48      0.53 o
  -5  -4   1        0.09        0.49      0.43 o
  -4  -4   1      236.36      234.62      1.46 o
  -3  -4   1        9.65        9.99      0.39 o
  -2  -4   1       89.96       99.54      0.71 o
  -1  -4   1       90.15       96.71      0.65 o
   0  -4   1       60.79       54.32      0.50 o
   1  -4   1      217.82      245.97      1.53 o
   2  -4   1      488.42      502.68      3.33 o
   3  -4   1        0.07        0.60      0.34 o
   4  -4   1       77.65       75.81      0.81 o
   5  -4   1       35.15       30.91      0.75 o
   6  -4   1       85.34       71.88      2.30 o
   7  -4   1        0.08        1.27      0.87 o
   8  -4   1        1.61        2.10      1.01 o
 -10  -3   1        0.87        2.16      1.15 o
  -9  -3   1        9.14        7.58      0.90 o
  -8  -3   1       35.14       34.36      0.99 o
  -7  -3   1        5.15        7.79      0.83 o
  -6  -3   1        4.13        3.57      0.49 o
  -5  -3   1       14.66       13.03      0.48 o
  -4  -3   1      430.53      441.09      3.71 o
  -3  -3   1      561.36      621.25      2.13 o
  -2  -3   1       93.12      108.45      1.42 o
  -1  -3   1       34.81       32.39      0.41 o
   0  -3   1        0.35        0.51      0.16 o
   1  -3   1     2460.50     2546.42      9.89 o
   2  -3   1      643.18      648.48      2.30 o
   3  -3   1       87.08       98.37      0.98 o
   4  -3   1       12.47       13.17      0.55 o
   5  -3   1       62.76       53.71      1.13 o
   6  -3   1        5.24        5.26      0.71 o
   7  -3   1        2.89        1.77      0.73 o
   8  -3   1        9.66       12.81      1.08 o
   9  -3   1        0.08        0.15      1.18 o
 -10  -2   1        1.56        1.40      0.97 o
  -9  -2   1        0.01        1.37      0.77 o
  -8  -2   1       56.47       47.16      0.97 o
  -7  -2   1       12.67       13.54      0.62 o
  -6  -2   1        6.90        8.83      0.60 o
  -5  -2   1        2.07        1.52      0.43 o
  -4  -2   1       28.76       29.85      0.70 o
  -3  -2   1      109.40      122.93      1.04 o
  -2  -2   1      486.14      474.78      2.94 o
  -1  -2   1        9.19       10.51      0.24 o
   0  -2   1     1819.82     1934.73      7.20 o
   1  -2   1      202.01      210.19      0.73 o
   2  -2   1      171.27      185.17      1.12 o
   3  -2   1       44.01       48.12      0.81 o
   4  -2   1       77.34       90.08      0.76 o
   5  -2   1        0.36        1.62      0.30 o
   6  -2   1       58.75       48.72      1.28 o
   7  -2   1        3.89        3.03      0.72 o
   8  -2   1        2.29        2.41      0.85 o
   9  -2   1        6.13        8.10      0.99 o
 -10  -1   1        0.19        0.65      1.09 o
  -9  -1   1        3.31        2.71      0.75 o
  -8  -1   1        3.47        4.12      0.67 o
  -7  -1   1        4.55        4.44      0.67 o
  -6  -1   1       10.81       10.84      0.56 o
  -5  -1   1       71.31       75.60      0.80 o
  -4  -1   1        3.78        3.35      0.40 o
  -3  -1   1      160.15      170.37      0.90 o
  -2  -1   1      323.38      352.62      1.64 o
  -1  -1   1     2983.52     3083.82     14.94 o
   0  -1   1      771.81      865.38      5.34 o
   2  -1   1      311.08      363.28      1.17 o
   3  -1   1       54.71       53.60      0.44 o
   4  -1   1      101.40      102.15      0.68 o
   5  -1   1        5.56        4.87      0.39 o
   6  -1   1        0.91        0.58      0.45 o
   7  -1   1       22.19       22.47      0.91 o
   8  -1   1       31.63       29.06      1.03 o
   9  -1   1        3.17        4.04      0.93 o
 -10   0   1        0.17        0.32      1.18 o
  -9   0   1        4.98        4.41      0.97 o
  -8   0   1        4.09        3.47      0.80 o
  -7   0   1        2.87        3.28      0.70 o
  -6   0   1        1.83        2.95      0.61 o
  -5   0   1       17.65       20.03      0.55 o
  -4   0   1       94.08      109.48      1.16 o
  -3   0   1        4.03        4.19      0.33 o
  -2   0   1      127.00      144.21      0.95 o
  -1   0   1     2178.47     2232.37     15.01 o
   1   0   1        8.46       14.08      0.39 o
   2   0   1      333.53      326.06      1.08 o
   3   0   1      230.86      246.17      0.97 o
   4   0   1      480.75      541.19      2.86 o
   5   0   1      304.22      327.28      1.99 o
   6   0   1        0.45        0.65      0.52 o
   7   0   1        8.72        8.93      0.61 o
   8   0   1        0.47        0.59      0.90 o
   9   0   1        0.06        0.26      0.86 o
  10   0   1        1.98        4.10      1.01 o
  -9   1   1        7.49        8.02      0.98 o
  -8   1   1       16.76       17.02      0.91 o
  -7   1   1       11.80       10.32      0.81 o
  -6   1   1       24.38       24.59      0.75 o
  -5   1   1        0.71        0.78      0.55 o
  -4   1   1      137.49      151.37      0.92 o
  -3   1   1      190.98      210.40      1.18 o
  -2   1   1       40.79       40.33      0.54 o
  -1   1   1     3640.53     3868.06     17.23 o
   1   1   1      266.85      318.54      1.76 o
   2   1   1       87.04      101.68      0.55 o
   3   1   1       32.29       38.04      0.44 o
   4   1   1      591.31      633.34      3.52 o
   5   1   1       22.90       20.00      0.60 o
   6   1   1       78.41       76.68      0.97 o
   7   1   1       77.98       70.28      0.96 o
   8   1   1        1.81        2.64      0.73 o
   9   1   1        0.87        1.55      0.90 o
  10   1   1        2.73        4.99      0.97 o
  -9   2   1        0.48        1.59      0.96 o
  -8   2   1        0.40        0.01      0.90 o
  -7   2   1        0.93        0.94      0.80 o
  -6   2   1       51.25       45.32      0.93 o
  -5   2   1       24.22       23.80      0.69 o
  -4   2   1      190.93      219.72      1.63 o
  -3   2   1      324.57      345.98      1.27 o
  -2   2   1      436.37      471.07      1.64 o
  -1   2   1     3093.20     3187.69     14.93 o
   0   2   1     3592.32     3848.67     31.77 o
   1   2   1      228.27      259.58      0.63 o
   2   2   1     1686.15     1817.68      7.18 o
   3   2   1      192.18      194.91      0.97 o
   4   2   1       31.14       37.64      0.57 o
   5   2   1       55.42       58.80      0.73 o
   6   2   1        6.34        4.70      0.66 o
   7   2   1        8.37        8.78      0.71 o
   8   2   1       64.79       53.71      0.96 o
   9   2   1        0.74        1.62      0.83 o
  10   2   1        2.78        4.51      1.15 o
  -9   3   1        8.50        7.10      1.11 o
  -8   3   1        0.41        0.77      1.12 o
  -7   3   1       29.04       23.66      1.12 o
  -6   3   1      114.95      104.42      2.55 o
  -5   3   1      155.04      157.82      1.44 o
  -4   3   1       26.33       23.94      0.62 o
  -3   3   1       51.88       58.05      0.60 o
  -2   3   1        1.85        2.33      0.24 o
  -1   3   1      822.13      912.60      4.32 o
   0   3   1       51.76       69.14      0.51 o
   1   3   1      112.94      129.63      0.93 o
   2   3   1       17.43       17.94      0.29 o
   3   3   1       48.64       48.38      0.47 o
   4   3   1      143.83      171.35      1.32 o
   5   3   1        8.47        7.90      0.45 o
   6   3   1       61.06       61.26      0.95 o
   7   3   1        0.49        0.48      0.73 o
   8   3   1       20.89       18.07      0.75 o
   9   3   1        1.21        2.71      0.73 o
  10   3   1        0.35        0.62      1.32 o
  -8   4   1        0.81        1.32      0.91 o
  -7   4   1        0.85        0.59      0.79 o
  -6   4   1       10.52       11.61      0.79 o
  -5   4   1        0.03        0.39      0.80 o
  -4   4   1       12.88       10.80      0.55 o
  -3   4   1       13.43        9.62      0.32 o
  -2   4   1      308.84      296.05      1.27 o
  -1   4   1      701.00      724.82      1.72 o
   0   4   1      256.47      281.29      1.45 o
   1   4   1      346.66      356.25      2.62 o
   2   4   1        0.17        0.93      0.16 o
   3   4   1       59.01       55.29      0.72 o
   4   4   1      143.69      159.53      1.62 o
   5   4   1        0.58        0.87      0.43 o
   6   4   1       15.27       12.96      0.52 o
   7   4   1       17.69       22.26      0.69 o
   8   4   1       28.36       24.41      0.94 o
   9   4   1        3.92        3.84      0.83 o
  10   4   1        0.61        0.46      0.93 o
  -8   5   1        5.35        4.95      1.14 o
  -7   5   1       13.78       13.53      1.08 o
  -6   5   1        1.81        2.00      0.73 o
  -5   5   1       29.65       29.34      0.86 o
  -4   5   1       41.41       38.05      0.80 o
  -3   5   1      293.02      277.04      1.86 o
  -2   5   1       21.62       23.73      0.50 o
  -1   5   1      440.90      444.49      1.46 o
   0   5   1      252.39      269.53      1.83 o
   1   5   1        3.03        3.73      0.14 o
   2   5   1       11.58       13.52      0.22 o
   3   5   1        0.23        0.53      0.26 o
   4   5   1        0.39        1.18      0.26 o
   5   5   1       30.87       28.89      0.54 o
   6   5   1       61.68       53.59      0.79 o
   7   5   1       49.26       41.98      0.86 o
   8   5   1       12.42       11.50      0.92 o
   9   5   1        3.89        5.12      1.00 o
  10   5   1        0.40        1.44      1.06 o
  -7   6   1        1.07        1.88      2.45 o
  -6   6   1        7.90        8.49      1.11 o
  -5   6   1        0.02        0.61      0.53 o
  -4   6   1        9.08       10.42      0.54 o
  -3   6   1       14.60       16.07      0.51 o
  -2   6   1      410.97      406.19      1.64 o
  -1   6   1       15.47       15.92      0.30 o
   0   6   1        5.84        7.83      0.22 o
   1   6   1       55.95       51.96      1.19 o
   2   6   1      286.41      298.25      1.28 o
   3   6   1       82.86       88.24      0.52 o
   4   6   1        0.01        0.52      0.31 o
   5   6   1        9.96        8.28      0.47 o
   6   6   1        0.99        1.59      0.66 o
   7   6   1        0.09        0.53      0.67 o
   8   6   1        2.95        3.54      0.79 o
   9   6   1        0.39        0.60      0.97 o
  10   6   1        4.05        5.82      1.06 o
  -6   7   1        0.62        1.87      1.56 o
  -5   7   1        8.14        9.02      1.17 o
  -4   7   1        7.24        6.01      0.83 o
  -3   7   1      516.68      483.25      2.58 o
  -2   7   1       17.82       17.20      0.70 o
  -1   7   1       33.94       33.10      1.06 o
   0   7   1        3.08        4.58      0.49 o
   1   7   1       31.01       32.79      0.82 o
   2   7   1       59.32       56.72      0.69 o
   3   7   1       14.65       15.02      0.36 o
   4   7   1       11.92       11.85      0.39 o
   5   7   1       85.83       81.48      1.03 o
   6   7   1       34.83       33.83      0.83 o
   7   7   1        7.65        6.24      0.71 o
   8   7   1        3.14        4.54      0.80 o
   9   7   1        2.86        3.44      0.88 o
  10   7   1        3.60        6.31      1.11 o
  -6   8   1       13.62       16.51      2.78 o
  -5   8   1        3.91        5.86      1.17 o
  -4   8   1        0.03        1.36      0.87 o
  -3   8   1        6.40        8.54      1.02 o
  -2   8   1        0.56        1.63      0.84 o
  -1   8   1        0.28        0.77      0.95 o
   0   8   1       33.95       33.14      0.78 o
   1   8   1       37.57       40.01      0.80 o
   2   8   1       18.09       18.34      0.95 o
   3   8   1       29.13       29.36      1.01 o
   4   8   1       12.61       12.48      1.18 o
   5   8   1        0.98        1.92      0.49 o
   6   8   1       27.87       23.36      0.86 o
   7   8   1        0.10        0.86      0.61 o
   8   8   1        1.16        1.36      0.70 o
   9   8   1        1.07        2.68      0.82 o
  -5   9   1        7.79       12.77      2.76 o
  -4   9   1       12.50       10.21      1.85 o
  -3   9   1        9.99        8.89      2.12 o
  -2   9   1        6.00        4.18      1.18 o
  -1   9   1       23.13       23.01      1.33 o
   0   9   1       12.95       11.41      1.12 o
   1   9   1        1.37        1.75      0.67 o
   2   9   1       33.06       33.24      1.04 o
   3   9   1        0.34        0.67      0.84 o
   4   9   1        6.66        7.77      1.49 o
   5   9   1        6.39        7.03      1.32 o
   6   9   1        0.42        1.13      1.34 o
   7   9   1        0.56        1.02      1.38 o
   8   9   1        0.63        2.16      1.47 o
   9   9   1        9.30       14.27      1.98 o
  -3  10   1       12.61        9.87      1.53 o
  -2  10   1       13.25       10.02      1.45 o
  -1  10   1        0.69        0.73      1.17 o
   0  10   1       10.24       10.71      1.29 o
   1  10   1       25.07       22.68      2.49 o
   2  10   1        1.76        1.96      0.82 o
   3  10   1        1.03        2.21      1.11 o
   4  10   1       15.41       16.58      1.40 o
   5  10   1        3.27        5.90      1.99 o
   6  10   1        8.89        6.13      1.72 o
   7  10   1        0.14        0.75      1.39 o
   8  10   1        0.24        1.59      1.50 o
  -2  11   1        0.51        0.44      1.46 o
  -1  11   1        5.96        6.51      1.43 o
   0  11   1       11.02       10.80      1.47 o
   1  11   1        1.70        3.15      1.75 o
   2  11   1        2.71        2.26      1.99 o
   3  11   1        0.98        2.71      1.33 o
   4  11   1        0.46        1.12      1.75 o
   5  11   1        3.15        1.61      1.43 o
   6  11   1        3.82        4.13      1.52 o
   7  11   1        1.20        3.45      1.58 o
   0  12   1        1.63        3.14      1.86 o
   1  12   1        0.02        0.46      1.41 o
   2  12   1        0.00        0.92      1.44 o
   3  12   1        0.12        2.28      1.97 o
   4  12   1        1.33        1.16      2.10 o
   5  12   1        0.14        1.24      1.56 o
  -5 -11   2        2.35        3.20      1.57 o
  -4 -11   2        2.45        2.76      1.19 o
  -3 -11   2        1.25        1.84      1.40 o
  -2 -11   2       12.14       12.91      1.84 o
  -1 -11   2        4.32        3.87      1.56 o
   0 -11   2        0.52        1.56      1.59 o
  -7 -10   2        1.87        3.32      1.72 o
  -6 -10   2        7.69       10.61      2.29 o
  -5 -10   2        8.96        8.78      1.57 o
  -4 -10   2        0.24        1.45      1.10 o
  -3 -10   2        0.00        1.13      1.06 o
  -2 -10   2        0.45        1.39      1.75 o
  -1 -10   2        0.82        0.09      1.24 o
   0 -10   2        0.71        1.19      1.84 o
   1 -10   2        0.86        2.79      1.44 o
   2 -10   2        0.02        0.84      1.79 o
  -8  -9   2        0.13        1.15      1.71 o
  -7  -9   2        1.10        1.77      1.53 o
  -6  -9   2        0.76        2.07      1.51 o
  -5  -9   2        0.33        2.58      1.34 o
  -4  -9   2        3.84        2.92      1.06 o
  -3  -9   2        3.36        5.28      0.96 o
  -2  -9   2        2.90        3.56      0.89 o
  -1  -9   2        0.59        0.39      1.67 o
   0  -9   2        1.67        1.83      1.35 o
   1  -9   2       29.15       30.88      2.95 o
   2  -9   2        1.07        3.11      1.31 o
   3  -9   2        0.10        0.48      1.41 o
   4  -9   2        5.00        5.24      1.51 o
  -8  -8   2        0.38        1.29      0.70 o
  -7  -8   2        0.34        1.48      0.61 o
  -6  -8   2        4.39        5.82      0.60 o
  -5  -8   2        0.35        0.55      0.50 o
  -4  -8   2        8.46       10.66      0.96 o
  -3  -8   2        0.19        0.99      0.88 o
  -2  -8   2        1.22        1.04      0.83 o
  -1  -8   2        0.09        0.40      1.17 o
   0  -8   2        0.01       -0.51      0.98 o
   1  -8   2       25.43       23.65      1.57 o
   2  -8   2       50.78       49.77      1.68 o
   3  -8   2        1.92        2.16      1.03 o
   4  -8   2        7.07        8.88      1.14 o
   5  -8   2       14.33       11.46      1.48 o
  -9  -7   2        0.15        0.39      0.85 o
  -8  -7   2        0.01        0.51      0.70 o
  -7  -7   2        3.55        2.79      0.62 o
  -6  -7   2        3.21        3.23      0.56 o
  -5  -7   2        1.01        0.92      0.50 o
  -4  -7   2       10.11        9.11      0.55 o
  -3  -7   2       14.46       16.60      0.56 o
  -2  -7   2       28.40       27.42      0.57 o
  -1  -7   2        4.24        3.89      0.33 o
   0  -7   2        7.22        6.27      0.42 o
   1  -7   2      292.54      288.22      1.62 o
   2  -7   2       54.00       53.48      0.87 o
   3  -7   2        0.26        0.79      0.90 o
   4  -7   2        0.08        0.30      1.26 o
   5  -7   2        6.10       10.61      1.74 o
   6  -7   2        4.67        5.14      2.00 o
  -9  -6   2        0.88        0.89      0.85 o
  -8  -6   2        2.04        2.77      0.69 o
  -7  -6   2        0.65        1.04      0.58 o
  -6  -6   2        6.46        5.10      0.57 o
  -5  -6   2        4.12        4.34      0.50 o
  -4  -6   2        0.15        0.61      0.47 o
  -3  -6   2        4.97        4.96      0.43 o
  -2  -6   2       59.30       52.01      0.68 o
  -1  -6   2       55.97       59.52      0.62 o
   0  -6   2        7.66        7.08      0.28 o
   1  -6   2        0.41        0.87      0.31 o
   2  -6   2       13.20       15.46      0.47 o
   3  -6   2       16.61       15.68      0.60 o
   4  -6   2       23.75       24.61      0.64 o
   5  -6   2        1.69        2.03      0.57 o
   6  -6   2        0.74        2.21      0.79 o
   7  -6   2        0.95        4.29      2.30 o
 -10  -5   2        0.01        1.66      0.94 o
  -9  -5   2        0.24        1.02      0.86 o
  -8  -5   2        3.99        6.64      0.75 o
  -7  -5   2        6.61        5.49      0.62 o
  -6  -5   2       22.33       18.43      0.64 o
  -5  -5   2       53.41       51.28      0.73 o
  -4  -5   2       20.70       20.11      0.61 o
  -3  -5   2       19.54       17.07      0.49 o
  -2  -5   2        4.24        4.38      0.40 o
  -1  -5   2        5.33        5.54      0.27 o
   0  -5   2        3.97        4.95      0.26 o
   1  -5   2        8.45       10.40      0.31 o
   2  -5   2       14.70       14.62      0.44 o
   3  -5   2        0.92        1.27      0.44 o
   4  -5   2       13.67       14.57      0.53 o
   5  -5   2       29.98       26.92      0.67 o
   6  -5   2        1.48        1.61      0.60 o
   7  -5   2        0.33        1.80      0.85 o
 -10  -4   2        0.08        1.69      1.10 o
  -9  -4   2        3.72        3.33      0.96 o
  -8  -4   2       38.03       35.39      1.05 o
  -7  -4   2       57.17       61.64      0.96 o
  -6  -4   2        1.19        0.64      0.50 o
  -5  -4   2        5.41        5.81      0.55 o
  -4  -4   2        4.27        8.00      0.77 o
  -3  -4   2       60.17       66.05      0.79 o
  -2  -4   2        9.09        8.97      0.40 o
  -1  -4   2       26.63       22.04      0.36 o
   0  -4   2      183.35      190.42      1.89 o
   1  -4   2       24.86       25.05      0.35 o
   2  -4   2        1.13        0.98      0.33 o
   3  -4   2        8.87        9.70      0.42 o
   4  -4   2       27.66       26.56      0.56 o
   5  -4   2       84.95       76.10      0.86 o
   6  -4   2       12.29       10.05      0.64 o
   7  -4   2        0.36        1.66      0.71 o
   8  -4   2       21.50       21.68      1.01 o
 -10  -3   2        0.14        1.11      1.35 o
  -9  -3   2        3.34        5.86      1.23 o
  -8  -3   2        7.67        7.38      0.69 o
  -7  -3   2        0.57        2.13      0.62 o
  -6  -3   2       55.44       48.65      0.94 o
  -5  -3   2        1.57        3.79      0.50 o
  -4  -3   2        0.24        0.28      0.45 o
  -3  -3   2       10.61        9.39      0.39 o
  -2  -3   2       58.26       61.16      1.01 o
  -1  -3   2      104.85      105.53      0.72 o
   0  -3   2       12.32       13.03      0.31 o
   1  -3   2       21.02       24.43      0.50 o
   2  -3   2      249.92      271.77      1.08 o
   3  -3   2        1.11        0.92      0.34 o
   4  -3   2        8.64        7.49      0.43 o
   5  -3   2      145.93      120.68      1.13 o
   6  -3   2        0.28        1.82      0.67 o
   7  -3   2       10.07        7.30      0.86 o
   8  -3   2        0.14        1.45      1.00 o
   9  -3   2       18.00       23.06      1.15 o
 -10  -2   2        0.88        2.03      1.11 o
  -9  -2   2        0.06        0.70      0.82 o
  -8  -2   2        5.68        7.37      0.70 o
  -7  -2   2       30.73       28.56      0.88 o
  -6  -2   2       10.69        9.48      0.59 o
  -5  -2   2       32.67       27.35      0.61 o
  -4  -2   2       18.82       21.93      0.53 o
  -3  -2   2       13.50       16.59      0.46 o
  -2  -2   2       58.72       52.03      0.53 o
  -1  -2   2      407.62      413.28      1.67 o
   0  -2   2      445.00      480.08      2.41 o
   1  -2   2      488.93      578.24      1.21 o
   2  -2   2       37.16       43.20      0.43 o
   3  -2   2       73.10       93.55      0.71 o
   4  -2   2       67.83       70.58      0.78 o
   5  -2   2       18.24       18.22      0.62 o
   6  -2   2       24.42       15.88      0.68 o
   7  -2   2        6.99        8.04      0.72 o
   8  -2   2        2.78        2.21      0.98 o
   9  -2   2        6.19        9.24      1.18 o
 -10  -1   2        2.02        2.46      1.18 o
  -9  -1   2        2.02        2.04      0.86 o
  -8  -1   2        3.54        3.95      0.75 o
  -7  -1   2        1.01        1.18      0.64 o
  -6  -1   2       73.68       69.73      0.85 o
  -5  -1   2       36.27       34.81      0.62 o
  -4  -1   2      109.79      120.95      0.89 o
  -3  -1   2        8.55        9.95      0.46 o
  -2  -1   2       96.10      106.65      0.77 o
   0  -1   2     2148.39     2261.51     18.77 o
   1  -1   2      411.19      427.18      2.64 o
   2  -1   2       10.77       10.35      0.21 o
   3  -1   2     1057.08     1157.65      3.68 o
   4  -1   2       43.67       43.57      0.61 o
   5  -1   2       10.61        9.71      0.40 o
   6  -1   2        1.26        1.78      0.55 o
   7  -1   2        5.32        3.19      0.71 o
   8  -1   2       36.24       30.15      1.06 o
   9  -1   2        0.71        1.22      0.93 o
 -10   0   2        0.62        1.67      1.17 o
  -9   0   2        0.09        0.58      0.99 o
  -8   0   2        0.51        1.19      0.67 o
  -7   0   2        1.23        1.78      0.62 o
  -6   0   2        6.15        5.81      0.47 o
  -5   0   2       36.57       37.07      0.61 o
  -4   0   2      193.72      205.36      1.00 o
  -3   0   2      280.81      311.36      1.06 o
  -2   0   2       18.44       19.62      0.52 o
  -1   0   2      188.73      197.34      0.99 o
   0   0   2      357.30      398.80      2.11 o
   1   0   2        9.42        7.57      0.23 o
   2   0   2      248.86      235.19      1.05 o
   3   0   2        6.35        4.00      0.29 o
   4   0   2       57.60       55.94      0.88 o
   5   0   2        1.25        2.10      0.40 o
   6   0   2        0.98        0.69      0.44 o
   7   0   2        0.00        0.19      0.95 o
   8   0   2        0.91        1.69      0.73 o
   9   0   2        0.00        0.55      0.99 o
  10   0   2        0.48        1.78      1.14 o
  -9   1   2        0.12        1.33      1.09 o
  -8   1   2        0.28        1.11      0.84 o
  -7   1   2       73.82       64.39      0.99 o
  -6   1   2        7.37        6.73      0.57 o
  -5   1   2       16.78       18.54      0.55 o
  -4   1   2       12.27       11.22      0.49 o
  -3   1   2       29.90       32.66      0.41 o
  -2   1   2       97.19       87.56      0.58 o
  -1   1   2      272.20      281.02      2.01 o
   0   1   2     1050.57     1039.53      3.29 o
   1   1   2      269.55      282.47      1.38 o
   2   1   2     1147.10     1160.45      3.18 o
   3   1   2        1.19        2.07      0.33 o
   4   1   2       11.55       10.28      0.37 o
   5   1   2        3.38        2.31      0.39 o
   6   1   2       40.11       36.74      0.67 o
   7   1   2       11.15        8.31      0.63 o
   8   1   2        1.35        1.57      0.72 o
   9   1   2        2.71        3.85      0.87 o
  10   1   2        5.44        5.98      0.97 o
  -9   2   2        2.52        6.03      1.12 o
  -8   2   2        4.15        3.82      0.88 o
  -7   2   2       19.44       16.41      0.84 o
  -6   2   2       31.51       27.98      0.71 o
  -5   2   2       24.30       26.20      0.73 o
  -4   2   2        0.97        0.77      0.36 o
  -3   2   2        8.41        8.58      0.28 o
  -2   2   2      859.21      919.40      3.83 o
  -1   2   2       44.56       47.67      0.54 o
   0   2   2       43.85       51.96      0.23 o
   1   2   2      570.76      536.28      0.69 o
   2   2   2     1113.01     1158.17      3.27 o
   3   2   2     1038.70     1106.11      5.15 o
   4   2   2       68.97       80.57      0.87 o
   5   2   2       13.28        9.94      0.40 o
   6   2   2       65.08       55.40      1.03 o
   7   2   2      260.56      230.19      1.56 o
   8   2   2       10.81        9.27      0.71 o
   9   2   2        1.58        2.18      0.81 o
  10   2   2        2.53        2.92      1.12 o
  -9   3   2        0.51       -0.23      1.66 o
  -8   3   2        1.72        1.16      0.85 o
  -7   3   2       21.07       17.06      0.89 o
  -6   3   2        5.51        4.49      0.68 o
  -5   3   2        1.02        0.76      0.46 o
  -4   3   2        7.90        7.58      0.53 o
  -3   3   2       20.34       22.35      0.37 o
  -2   3   2        0.25        0.90      0.23 o
  -1   3   2      687.05      744.70      2.63 o
   0   3   2     1517.55     1680.33     10.54 o
   1   3   2      879.80      871.34      5.87 o
   2   3   2     1081.97     1133.98      5.20 o
   3   3   2     2220.22     2350.04     16.87 o
   4   3   2        0.18        0.81      0.28 o
   5   3   2        1.49        1.06      0.36 o
   6   3   2       46.00       46.32      1.04 o
   7   3   2      153.64      142.91      1.19 o
   8   3   2       11.92       10.61      0.69 o
   9   3   2        2.06        1.90      0.80 o
  10   3   2        0.27        2.34      1.64 o
  -8   4   2        3.87        5.60      0.94 o
  -7   4   2        3.13        1.69      0.81 o
  -6   4   2       21.06       18.33      0.82 o
  -5   4   2       34.45       36.76      0.85 o
  -4   4   2       23.00       22.28      0.61 o
  -3   4   2       49.87       40.88      0.57 o
  -2   4   2       73.53       83.79      0.61 o
  -1   4   2      879.93      920.19      2.73 o
   0   4   2      150.15      168.62      1.47 o
   1   4   2       78.21       89.99      1.05 o
   2   4   2       78.62       75.56      0.53 o
   3   4   2      120.74      119.68      0.91 o
   4   4   2       36.12       34.68      0.64 o
   5   4   2        3.63        4.86      0.40 o
   6   4   2        3.56        3.22      0.47 o
   7   4   2       76.05       63.37      0.85 o
   8   4   2        5.99        6.24      0.74 o
   9   4   2        4.89        4.33      0.81 o
  10   4   2        1.12        0.51      1.14 o
  -8   5   2        6.52        6.42      1.12 o
  -7   5   2        4.46        6.14      0.90 o
  -6   5   2        6.13        6.09      0.76 o
  -5   5   2       12.46       12.80      0.74 o
  -4   5   2        8.33        7.39      0.63 o
  -3   5   2     1001.27      937.26      2.64 o
  -2   5   2       57.70       51.28      0.47 o
  -1   5   2       82.22       93.64      0.72 o
   0   5   2        6.01        6.84      0.32 o
   1   5   2      302.88      336.26      1.30 o
   2   5   2       33.33       37.95      0.37 o
   3   5   2       59.35       66.64      0.65 o
   4   5   2       16.53       20.52      0.79 o
   5   5   2        0.43        1.48      0.32 o
   6   5   2       19.59       18.70      0.54 o
   7   5   2        4.82        4.81      0.65 o
   8   5   2       11.20       11.32      0.75 o
   9   5   2        0.24       -0.22      1.04 o
  10   5   2        0.33        1.01      1.06 o
  -7   6   2        1.70        3.68      2.46 o
  -6   6   2       30.30       32.71      1.76 o
  -5   6   2        0.32        0.54      0.71 o
  -4   6   2      103.76       99.23      1.07 o
  -3   6   2        0.17        0.86      0.44 o
  -2   6   2      177.01      167.54      1.34 o
  -1   6   2       38.68       40.91      0.34 o
   0   6   2        2.65        4.44      0.35 o
   1   6   2       22.37       23.72      0.65 o
   2   6   2       13.15       12.42      0.30 o
   3   6   2       13.54       11.00      0.37 o
   4   6   2        3.68        4.00      0.30 o
   5   6   2       24.93       23.48      0.55 o
   6   6   2        1.89        0.92      0.63 o
   7   6   2       24.81       21.16      1.04 o
   8   6   2        1.97        1.78      0.81 o
   9   6   2        1.73        2.41      0.96 o
  10   6   2        4.49        4.70      1.03 o
  -6   7   2        0.88        2.55      2.36 o
  -5   7   2        1.87        1.94      1.01 o
  -4   7   2        0.08        1.09      0.77 o
  -3   7   2       98.65       97.90      1.83 o
  -2   7   2        1.50        2.80      0.81 o
  -1   7   2        0.06        0.71      0.55 o
   0   7   2        7.02        6.19      0.47 o
   1   7   2       53.09       60.13      0.93 o
   2   7   2      155.61      171.88      1.52 o
   3   7   2        5.15        4.71      0.26 o
   4   7   2       46.40       45.79      1.01 o
   5   7   2       13.62       11.55      0.66 o
   6   7   2        0.21        0.24      0.61 o
   7   7   2        1.66        2.88      0.74 o
   8   7   2        2.69        2.83      0.83 o
   9   7   2        4.30        4.62      0.91 o
  10   7   2        5.43        5.66      1.10 o
  -6   8   2        9.18        7.73      2.42 o
  -5   8   2        0.43        2.38      1.51 o
  -4   8   2        1.27        3.43      1.02 o
  -3   8   2       24.60       24.86      2.22 o
  -2   8   2       29.07       28.21      1.14 o
  -1   8   2       12.87       11.26      0.61 o
   0   8   2       25.11       25.85      1.06 o
   1   8   2        0.18        0.69      0.51 o
   2   8   2        2.63        2.39      0.68 o
   3   8   2       21.49       23.89      1.04 o
   4   8   2       86.56       85.43      1.75 o
   5   8   2       55.13       55.57      1.83 o
   6   8   2       24.90       22.57      0.78 o
   7   8   2        1.58        2.29      0.60 o
   8   8   2        1.43        2.03      0.67 o
   9   8   2        0.05        0.85      0.86 o
  -5   9   2        1.95        4.92      1.99 o
  -4   9   2        4.72        5.31      1.57 o
  -3   9   2        2.90        4.43      1.02 o
  -2   9   2       14.49       12.59      1.39 o
  -1   9   2       34.28       34.46      1.13 o
   0   9   2       48.60       47.01      1.44 o
   1   9   2       38.40       31.93      0.87 o
   2   9   2       25.81       26.12      0.97 o
   3   9   2        3.64        3.25      0.78 o
   4   9   2       21.12       20.87      2.19 o
   5   9   2       72.35       74.18      3.87 o
   6   9   2        2.32        3.53      1.22 o
   7   9   2        1.24        2.78      1.35 o
   8   9   2        1.06        2.84      1.46 o
   9   9   2        0.00        0.82      1.76 o
  -3  10   2        0.68        1.57      1.34 o
  -2  10   2       20.11       21.84      2.04 o
  -1  10   2        0.22        1.07      1.13 o
   0  10   2        2.67        2.74      1.10 o
   1  10   2        1.76        0.77      0.84 o
   2  10   2        2.40        3.09      1.06 o
   3  10   2        0.16        1.62      1.22 o
   4  10   2        0.08        0.93      1.21 o
   5  10   2        8.43        7.36      1.42 o
   6  10   2        0.03       -0.24      1.78 o
   7  10   2        0.10        0.26      1.40 o
   8  10   2        1.42        1.62      1.47 o
  -2  11   2        0.21        0.53      1.42 o
  -1  11   2        2.57        4.37      1.30 o
   0  11   2        2.60        3.18      1.25 o
   1  11   2        2.50        1.43      1.23 o
   2  11   2        0.24        0.40      1.00 o
   3  11   2        0.00        1.50      1.59 o
   4  11   2        0.95        1.96      1.24 o
   5  11   2        4.67        5.35      1.38 o
   6  11   2        5.27        5.46      1.46 o
   7  11   2        0.39        0.37      1.55 o
   0  12   2        3.61        3.59      1.49 o
   1  12   2        0.01        0.38      1.31 o
   2  12   2        0.72        1.18      1.60 o
   3  12   2        3.58        5.19      2.11 o
   4  12   2        0.20        1.68      2.12 o
   5  12   2        7.26        7.36      1.57 o
   6  12   2        0.52        0.02      2.19 o
  -4 -11   3        0.74        0.51      1.26 o
  -3 -11   3        2.04        3.37      2.17 o
  -2 -11   3        1.52        2.87      1.59 o
  -1 -11   3        1.17        2.31      1.47 o
  -6 -10   3        5.70        8.76      1.73 o
  -5 -10   3        1.80        2.62      1.57 o
  -4 -10   3        0.08        0.81      1.13 o
  -3 -10   3       11.39       13.27      1.25 o
  -2 -10   3        8.43        8.79      2.08 o
  -1 -10   3        2.29        2.43      1.39 o
   0 -10   3        9.63       11.56      1.65 o
   1 -10   3        0.00        1.06      1.39 o
   2 -10   3        0.92        4.09      2.00 o
  -7  -9   3        1.85        5.79      1.66 o
  -6  -9   3        7.92       10.81      1.75 o
  -5  -9   3        0.17        1.64      1.43 o
  -4  -9   3        0.00        0.80      1.01 o
  -3  -9   3        1.57        3.95      1.03 o
  -2  -9   3        4.86        6.43      1.25 o
  -1  -9   3        5.41        5.12      1.36 o
   0  -9   3        0.39        0.41      1.30 o
   1  -9   3       47.69       46.05      1.89 o
   2  -9   3        0.99        2.01      1.41 o
   3  -9   3        0.03        2.01      1.46 o
  -8  -8   3        0.03        0.25      0.88 o
  -7  -8   3        1.26        2.14      0.69 o
  -6  -8   3        0.03        0.83      0.59 o
  -5  -8   3        2.40        2.30      0.61 o
  -4  -8   3        2.10        2.08      0.76 o
  -3  -8   3        5.82        6.87      1.23 o
  -2  -8   3       15.38       18.76      1.03 o
  -1  -8   3        0.31        0.78      0.98 o
   0  -8   3       10.56        8.93      1.27 o
   1  -8   3        6.83        8.31      1.31 o
   2  -8   3        0.22        1.25      1.19 o
   3  -8   3        3.78        5.25      2.02 o
   4  -8   3        4.54        4.84      1.40 o
   5  -8   3        6.76        7.50      1.37 o
  -9  -7   3        0.00        0.37      1.13 o
  -8  -7   3        0.10        0.46      0.76 o
  -7  -7   3        0.04        0.80      0.64 o
  -6  -7   3        2.40        2.51      0.58 o
  -5  -7   3        0.80        0.25      0.63 o
  -4  -7   3       26.62       24.15      0.81 o
  -3  -7   3       30.20       33.27      0.75 o
  -2  -7   3        3.34        4.32      0.51 o
  -1  -7   3        1.65        1.37      0.38 o
   0  -7   3       45.27       47.25      0.85 o
   1  -7   3      119.33      120.49      0.86 o
   2  -7   3        2.67        2.09      0.59 o
   3  -7   3        7.11        7.26      1.03 o
   4  -7   3       10.30       10.25      1.37 o
   5  -7   3        1.10        5.23      2.28 o
   6  -7   3        0.74        3.58      2.56 o
  -9  -6   3        2.09        2.26      0.82 o
  -8  -6   3        0.01        1.16      0.71 o
  -7  -6   3        0.38        1.19      0.63 o
  -6  -6   3        0.13        0.84      0.66 o
  -5  -6   3       10.91        8.61      0.68 o
  -4  -6   3        2.72        2.35      0.55 o
  -3  -6   3       15.11       14.57      0.60 o
  -2  -6   3       18.79       20.20      0.59 o
  -1  -6   3       16.04       15.98      0.40 o
   0  -6   3       26.88       29.18      0.47 o
   1  -6   3       21.99       23.18      0.44 o
   2  -6   3       58.37       54.79      0.84 o
   3  -6   3        1.84        2.24      0.49 o
   4  -6   3       32.85       30.25      0.71 o
   5  -6   3       10.91       10.32      0.66 o
   6  -6   3        7.94        8.55      1.01 o
   7  -6   3        5.50        6.66      2.39 o
  -9  -5   3        0.21        2.23      0.80 o
  -8  -5   3        0.11        1.56      0.72 o
  -7  -5   3        2.62        2.40      0.63 o
  -6  -5   3        0.29        0.92      0.58 o
  -5  -5   3        8.66        6.63      0.96 o
  -4  -5   3      141.43      137.14      1.21 o
  -3  -5   3       63.74       68.72      0.85 o
  -2  -5   3       40.48       44.29      0.67 o
  -1  -5   3        0.03        0.59      0.32 o
   0  -5   3       14.63       18.55      0.42 o
   1  -5   3       86.57       86.25      0.66 o
   2  -5   3        2.45        2.59      0.40 o
   3  -5   3       11.63       11.88      0.53 o
   4  -5   3       10.54       11.60      0.57 o
   5  -5   3       52.22       45.26      0.83 o
   6  -5   3        0.35        1.04      0.63 o
   7  -5   3        0.47        2.15      0.79 o
  -9  -4   3       13.42       16.35      0.92 o
  -8  -4   3        9.97       12.32      0.78 o
  -7  -4   3        1.60        2.17      0.62 o
  -6  -4   3        0.67        0.75      0.59 o
  -5  -4   3      174.08      159.05      1.53 o
  -4  -4   3       29.03       28.48      0.69 o
  -3  -4   3        6.33        5.59      0.46 o
  -2  -4   3      156.05      141.05      0.98 o
  -1  -4   3       27.57       26.66      0.44 o
   0  -4   3       42.62       42.67      0.54 o
   1  -4   3        5.46        6.51      0.37 o
   2  -4   3        8.19        8.76      0.27 o
   3  -4   3        0.04        0.17      0.40 o
   4  -4   3       97.03       85.50      0.88 o
   5  -4   3       46.26       43.30      0.79 o
   6  -4   3       10.06        8.45      0.66 o
   7  -4   3        8.82       10.46      0.74 o
   8  -4   3        4.64        8.69      1.03 o
 -10  -3   3        1.68        3.10      1.10 o
  -9  -3   3        8.39        7.78      0.78 o
  -8  -3   3       16.55       16.91      0.80 o
  -7  -3   3        3.15        4.53      0.61 o
  -6  -3   3        0.18        0.50      0.62 o
  -5  -3   3       58.84       65.97      0.81 o
  -4  -3   3       17.82       16.40      0.64 o
  -3  -3   3      216.17      206.93      2.79 o
  -2  -3   3        0.71        0.97      0.38 o
  -1  -3   3      820.65      917.10      2.86 o
   0  -3   3      212.67      201.38      0.90 o
   1  -3   3       12.79       11.20      0.54 o
   2  -3   3        0.00        0.66      0.34 o
   3  -3   3       70.00       74.02      0.74 o
   4  -3   3       15.44       11.47      0.49 o
   5  -3   3       14.40        9.42      0.52 o
   6  -3   3        0.51        0.68      0.57 o
   7  -3   3       19.37       21.92      0.91 o
   8  -3   3        0.63        4.11      0.88 o
 -10  -2   3        0.82        1.79      1.02 o
  -9  -2   3        0.08        1.53      0.91 o
  -8  -2   3        0.20        2.10      0.68 o
  -7  -2   3        1.21        2.06      0.65 o
  -6  -2   3       72.11       75.56      1.04 o
  -5  -2   3       75.19       67.36      1.16 o
  -4  -2   3       34.87       35.38      0.69 o
  -3  -2   3       19.57       19.39      0.52 o
  -2  -2   3      548.71      560.50      1.71 o
  -1  -2   3        1.21        1.35      0.21 o
   0  -2   3        4.61        7.56      0.33 o
   1  -2   3       61.36       71.77      0.57 o
   2  -2   3        0.88        1.21      0.28 o
   3  -2   3      393.47      404.18      1.37 o
   4  -2   3        0.02        0.93      0.37 o
   5  -2   3       25.14       20.58      0.59 o
   6  -2   3       63.59       54.12      0.99 o
   7  -2   3       50.13       42.76      1.05 o
   8  -2   3        3.34        3.66      0.80 o
   9  -2   3        1.48        1.80      0.93 o
 -10  -1   3        0.00        0.79      1.21 o
  -9  -1   3        0.13        1.05      0.99 o
  -8  -1   3        0.51        2.12      0.63 o
  -7  -1   3        4.22        4.10      0.62 o
  -6  -1   3        0.64        0.53      0.60 o
  -5  -1   3        7.45        8.11      0.51 o
  -4  -1   3        0.83        1.00      0.47 o
  -3  -1   3       42.87       44.38      0.81 o
  -2  -1   3      252.58      225.36      1.06 o
   0  -1   3      137.89      146.49      0.60 o
   1  -1   3      225.62      212.61      1.55 o
   2  -1   3      651.38      702.27      4.36 o
   3  -1   3      433.40      480.07      1.98 o
   4  -1   3      198.97      199.53      1.30 o
   5  -1   3       36.16       37.15      0.58 o
   6  -1   3        0.41        0.36      0.63 o
   7  -1   3        9.50       10.88      0.81 o
   8  -1   3       19.21       16.92      1.08 o
   9  -1   3        1.46        2.42      1.02 o
  -9   0   3        0.35        2.62      1.08 o
  -8   0   3        0.10        1.46      0.89 o
  -7   0   3        0.65        1.63      0.60 o
  -6   0   3       37.28       33.07      0.74 o
  -5   0   3        2.94        3.10      0.46 o
  -4   0   3       98.79       94.06      0.82 o
  -3   0   3        8.84       10.12      0.48 o
  -2   0   3      868.80      953.11      3.72 o
  -1   0   3      674.47      675.17      4.16 o
   0   0   3      828.10      906.10      6.25 o
   1   0   3        3.05        2.06      0.27 o
   2   0   3       32.74       38.01      0.40 o
   3   0   3      247.78      262.81      0.92 o
   4   0   3      332.29      323.95      1.52 o
   5   0   3       90.71       86.29      0.74 o
   6   0   3      160.47      153.41      2.18 o
   7   0   3       36.88       32.99      1.23 o
   8   0   3        0.32        0.38      0.74 o
   9   0   3        4.82        6.28      0.97 o
  10   0   3        2.17        2.07      1.12 o
  -9   1   3        0.81        0.56      1.01 o
  -8   1   3        0.01        0.90      0.97 o
  -7   1   3       10.28       11.28      0.75 o
  -6   1   3       18.83       19.69      0.62 o
  -5   1   3       63.25       66.67      0.81 o
  -4   1   3      121.00      132.00      0.91 o
  -3   1   3      161.03      159.69      1.68 o
  -2   1   3        6.37        9.90      0.37 o
  -1   1   3       82.84       98.77      0.78 o
   0   1   3     1096.45     1202.94      6.12 o
   1   1   3     1039.23     1131.92      3.22 o
   2   1   3        3.74        4.25      0.28 o
   3   1   3       42.03       52.76      0.54 o
   4   1   3      128.92      123.47      0.80 o
   5   1   3        4.32        3.98      0.41 o
   6   1   3       21.26       19.50      0.58 o
   7   1   3       43.07       36.72      0.76 o
   8   1   3        1.14        1.82      0.71 o
   9   1   3        7.36        7.65      0.91 o
  10   1   3        0.00        0.86      0.94 o
  -9   2   3        4.28        5.30      1.14 o
  -8   2   3        6.78        4.45      1.02 o
  -7   2   3       28.40       27.35      1.35 o
  -6   2   3        4.93        4.84      0.76 o
  -5   2   3        9.14        7.52      0.43 o
  -4   2   3        3.49        4.37      0.43 o
  -3   2   3       38.17       46.23      0.49 o
  -2   2   3      185.30      201.20      1.84 o
  -1   2   3       31.39       21.57      0.36 o
   0   2   3       41.05       43.22      0.26 o
   1   2   3       13.76       12.57      0.26 o
   2   2   3      297.94      336.42      2.30 o
   3   2   3       63.54       62.90      1.35 o
   4   2   3      212.46      205.16      0.96 o
   5   2   3       31.95       31.79      0.53 o
   6   2   3      187.27      175.76      2.14 o
   7   2   3       59.54       56.52      0.83 o
   8   2   3        0.27        0.84      0.67 o
   9   2   3        3.50        5.12      0.81 o
  10   2   3        9.99       10.34      1.19 o
  -9   3   3        0.57        0.28      1.27 o
  -8   3   3        0.10        0.10      1.38 o
  -7   3   3        1.13        0.97      0.88 o
  -6   3   3        0.57        0.58      0.78 o
  -5   3   3       30.85       30.49      0.80 o
  -4   3   3        5.22        6.76      0.34 o
  -3   3   3       16.60       16.15      0.31 o
  -2   3   3       13.95       14.96      0.32 o
  -1   3   3       41.57       42.64      0.34 o
   0   3   3      170.50      182.62      0.89 o
   1   3   3      161.06      163.90      0.45 o
   2   3   3      396.86      409.32      1.88 o
   3   3   3       43.34       65.09      0.79 o
   4   3   3       18.13       23.90      0.42 o
   5   3   3      113.55      110.66      0.77 o
   6   3   3      115.59      100.82      0.89 o
   7   3   3       95.79       86.40      1.01 o
   8   3   3       13.40       13.42      0.70 o
   9   3   3        0.52        1.76      0.89 o
  10   3   3        0.71        2.65      1.10 o
  -8   4   3        7.04        7.74      1.11 o
  -7   4   3        1.53        1.36      0.91 o
  -6   4   3       11.26       11.20      0.87 o
  -5   4   3       29.35       26.65      0.88 o
  -4   4   3      111.44      109.35      1.09 o
  -3   4   3        6.64        6.45      0.51 o
  -2   4   3       14.27       15.05      0.32 o
  -1   4   3      155.49      185.62      0.84 o
   0   4   3       47.95       42.95      0.39 o
   1   4   3      148.55      160.46      1.38 o
   2   4   3       11.07       14.76      0.37 o
   3   4   3        0.21        0.57      0.30 o
   4   4   3      340.43      367.84      3.49 o
   5   4   3        8.57       11.53      0.41 o
   6   4   3        2.52        2.24      0.48 o
   7   4   3       25.96       23.41      0.67 o
   8   4   3        0.02       -0.08      0.87 o
   9   4   3        0.68        0.88      0.81 o
  10   4   3        0.39        1.25      1.01 o
  -8   5   3        2.42        1.47      1.11 o
  -7   5   3        0.15        0.85      0.97 o
  -6   5   3        0.00        0.88      0.79 o
  -5   5   3       25.08       26.37      0.90 o
  -4   5   3       58.47       55.28      0.81 o
  -3   5   3      517.94      508.24      3.28 o
  -2   5   3        0.64        1.16      0.30 o
  -1   5   3       11.52        9.32      0.23 o
   0   5   3      247.50      297.26      0.94 o
   1   5   3      773.23      845.65      2.33 o
   2   5   3        6.66        6.29      0.13 o
   3   5   3      185.43      182.39      1.11 o
   4   5   3        9.33        8.37      0.47 o
   5   5   3      110.29      108.07      0.92 o
   6   5   3       10.54       10.21      0.59 o
   7   5   3        0.20        0.61      0.74 o
   8   5   3        0.21        0.39      0.87 o
   9   5   3        3.03        3.30      0.81 o
  10   5   3        8.65        9.90      1.14 o
  -7   6   3        0.21        0.34      2.19 o
  -6   6   3       14.12       17.24      2.33 o
  -5   6   3        0.19        0.56      0.64 o
  -4   6   3      250.34      247.37      2.43 o
  -3   6   3       52.45       46.45      0.86 o
  -2   6   3       26.76       23.01      0.57 o
  -1   6   3        5.96        6.93      0.33 o
   0   6   3      180.64      197.02      1.40 o
   1   6   3      114.49      109.58      0.87 o
   2   6   3      135.02      128.39      1.63 o
   3   6   3        0.75        0.14      0.30 o
   4   6   3      154.46      145.40      1.67 o
   5   6   3       50.91       50.17      0.90 o
   6   6   3        0.04       -0.25      0.55 o
   7   6   3        1.78        1.45      0.72 o
   8   6   3        1.81        1.57      0.80 o
   9   6   3        0.50        1.19      1.03 o
  10   6   3        2.06        2.85      1.08 o
  -6   7   3        7.86        7.12      2.48 o
  -5   7   3        0.09       -0.46      1.76 o
  -4   7   3        0.32        2.42      0.77 o
  -3   7   3        0.41        0.12      0.81 o
  -2   7   3        8.51        7.35      0.64 o
  -1   7   3       22.94       18.71      0.60 o
   0   7   3        5.86        6.10      0.37 o
   1   7   3        0.91        1.57      0.51 o
   2   7   3       11.64       10.72      0.69 o
   3   7   3        0.00        0.11      0.23 o
   4   7   3       41.40       42.51      0.83 o
   5   7   3        5.74        4.67      0.57 o
   6   7   3        0.11        0.20      0.72 o
   7   7   3        1.85        1.25      0.69 o
   8   7   3        0.40        0.65      0.82 o
   9   7   3        1.04        2.49      0.95 o
  10   7   3        3.18        2.69      1.12 o
  -6   8   3        3.03        6.56      2.42 o
  -5   8   3        2.84        5.38      1.51 o
  -4   8   3        3.51        5.35      1.13 o
  -3   8   3        0.48        0.63      0.74 o
  -2   8   3       10.05       11.60      0.82 o
  -1   8   3       25.34       27.25      0.71 o
   0   8   3       13.11       12.92      0.54 o
   1   8   3        4.96        4.25      0.53 o
   2   8   3        9.88        8.48      0.69 o
   3   8   3       10.43       10.35      0.97 o
   4   8   3       65.12       64.90      1.57 o
   5   8   3        4.93        4.46      1.80 o
   6   8   3        0.01       -0.02      0.93 o
   7   8   3       10.41       10.20      0.84 o
   8   8   3       13.70       12.62      0.93 o
   9   8   3        1.41        2.90      0.88 o
  10   8   3        0.48        1.05      1.37 o
  -5   9   3        3.30        4.04      1.62 o
  -4   9   3        4.08        3.29      1.52 o
  -3   9   3        1.79        3.24      0.86 o
  -2   9   3        0.13        0.67      0.87 o
  -1   9   3       13.38       14.53      0.81 o
   0   9   3       39.72       41.08      0.94 o
   1   9   3       27.03       26.98      1.07 o
   2   9   3        1.98        2.65      0.72 o
   3   9   3        8.32        6.63      1.20 o
   4   9   3      100.41      102.46      4.03 o
   5   9   3       42.87       39.30      1.63 o
   6   9   3        1.24        0.82      1.18 o
   7   9   3        0.07        0.16      1.32 o
   8   9   3        1.57        0.63      1.43 o
   9   9   3        0.06        1.92      2.38 o
  -4  10   3        5.64        7.40      1.72 o
  -3  10   3       11.00       10.62      1.66 o
  -2  10   3        1.62        1.45      1.46 o
  -1  10   3        1.44        2.00      0.91 o
   0  10   3       25.86       27.69      1.28 o
   1  10   3        0.65        0.18      0.68 o
   2  10   3        9.15        6.64      0.84 o
   3  10   3        1.09        1.30      0.85 o
   4  10   3        6.35        6.12      1.24 o
   5  10   3       10.82       12.41      1.41 o
   6  10   3        0.00        0.36      2.08 o
   7  10   3        0.40        0.54      1.50 o
   8  10   3        0.16        2.06      1.46 o
  -2  11   3        8.01        9.29      2.45 o
  -1  11   3        7.94        8.88      1.37 o
   0  11   3        0.13        1.00      1.18 o
   1  11   3        1.69        1.62      1.66 o
   2  11   3        0.03        1.42      0.94 o
   3  11   3        0.36        1.19      1.76 o
   4  11   3        0.78        2.81      1.29 o
   5  11   3        0.17        0.81      1.30 o
   6  11   3        0.04       -0.18      1.91 o
   7  11   3        0.27        0.63      1.52 o
   0  12   3        0.29        1.30      2.06 o
   1  12   3        0.05        0.42      1.34 o
   2  12   3        5.86        5.21      2.01 o
   3  12   3        4.21        3.55      2.01 o
   4  12   3        1.05        1.16      2.06 o
   5  12   3        1.21        1.01      2.26 o
   6  12   3        0.24        0.26      2.11 o
  -5 -10   4        0.00        1.39      1.58 o
  -4 -10   4        0.81        1.40      1.17 o
  -3 -10   4        0.00        0.88      1.94 o
  -2 -10   4        0.43        1.15      1.40 o
  -1 -10   4        1.09        1.90      1.59 o
   0 -10   4        6.66        9.30      2.04 o
   1 -10   4        0.76        3.10      2.33 o
  -7  -9   4        3.14        2.65      2.33 o
  -6  -9   4        0.00        0.18      2.29 o
  -5  -9   4        0.08        0.85      2.20 o
  -4  -9   4        1.07        2.09      1.08 o
  -3  -9   4        6.70        4.78      1.12 o
  -2  -9   4        5.63        6.46      1.86 o
  -1  -9   4        4.52        5.01      1.43 o
   0  -9   4       10.95       10.56      1.53 o
   1  -9   4       10.13       10.58      1.81 o
   2  -9   4        3.85        4.64      1.36 o
   3  -9   4        1.17        2.03      1.57 o
  -8  -8   4        0.14        0.49      0.85 o
  -7  -8   4        2.23        3.11      0.74 o
  -6  -8   4        0.21        1.46      0.66 o
  -5  -8   4        0.00        1.21      0.78 o
  -4  -8   4        5.41        5.47      0.83 o
  -3  -8   4       46.20       47.07      1.72 o
  -2  -8   4        3.45        4.79      1.58 o
  -1  -8   4       10.06       10.99      1.29 o
   0  -8   4       49.34       44.90      1.94 o
   1  -8   4       16.57       16.39      1.40 o
   2  -8   4        7.68        8.23      1.44 o
   3  -8   4        0.00        0.72      1.48 o
   4  -8   4        0.12        0.45      1.38 o
  -8  -7   4        1.57        2.62      0.79 o
  -7  -7   4        2.14        3.03      0.70 o
  -6  -7   4        0.87        1.59      0.63 o
  -5  -7   4        2.98        2.31      0.69 o
  -4  -7   4        0.20        1.42      0.58 o
  -3  -7   4       14.63       11.37      0.66 o
  -2  -7   4       13.53       11.79      0.65 o
  -1  -7   4        1.51        1.74      0.46 o
   0  -7   4        9.11        8.73      0.50 o
   1  -7   4       30.07       30.40      0.65 o
   2  -7   4        0.01        0.84      0.61 o
   3  -7   4       16.60       16.90      1.15 o
   4  -7   4        0.03        0.45      1.03 o
   5  -7   4        5.17        6.88      1.54 o
  -9  -6   4        0.56        2.61      0.87 o
  -8  -6   4        3.03        2.75      0.76 o
  -7  -6   4        0.43        0.73      0.69 o
  -6  -6   4       10.73        8.72      0.64 o
  -5  -6   4       17.65       15.40      1.14 o
  -4  -6   4       62.55       57.08      1.14 o
  -3  -6   4       82.37       84.62      1.13 o
  -2  -6   4        2.83        3.20      0.52 o
  -1  -6   4        0.66        0.26      0.42 o
   0  -6   4        3.04        3.42      0.39 o
   1  -6   4       38.52       40.28      0.61 o
   2  -6   4        0.05        0.55      0.45 o
   3  -6   4        5.16        4.70      0.53 o
   4  -6   4       25.19       25.00      0.75 o
   5  -6   4        4.69        3.20      0.65 o
   6  -6   4        2.05        2.72      1.28 o
  -9  -5   4        2.13        2.58      0.86 o
  -8  -5   4       14.78       18.30      0.89 o
  -7  -5   4        0.19        0.93      0.73 o
  -6  -5   4        0.18        1.12      0.62 o
  -5  -5   4       25.50       23.34      0.82 o
  -4  -5   4       95.31       91.42      1.11 o
  -3  -5   4       14.77       14.18      0.64 o
  -2  -5   4        3.77        4.36      0.51 o
  -1  -5   4       22.47       22.34      0.52 o
   0  -5   4        4.82        6.95      0.45 o
   1  -5   4       62.65       67.44      0.82 o
   2  -5   4        4.20        4.82      0.45 o
   3  -5   4       59.17       59.63      0.92 o
   4  -5   4      111.03      101.04      1.26 o
   5  -5   4        0.12        0.45      0.58 o
   6  -5   4        5.93        5.39      0.69 o
   7  -5   4        4.81        5.61      0.86 o
  -9  -4   4        1.75        3.52      0.87 o
  -8  -4   4        2.49        4.73      0.74 o
  -7  -4   4        1.43        1.18      0.70 o
  -6  -4   4        6.49        6.87      0.60 o
  -5  -4   4       17.29       18.33      0.88 o
  -4  -4   4       74.46       73.56      1.00 o
  -3  -4   4       13.72       14.25      0.57 o
  -2  -4   4       16.86       17.09      0.55 o
  -1  -4   4       32.67       32.35      0.51 o
   0  -4   4      208.64      204.29      2.03 o
   1  -4   4      147.51      157.51      1.05 o
   2  -4   4        2.23        2.28      0.40 o
   3  -4   4        1.53        0.98      0.46 o
   4  -4   4       33.52       27.72      0.65 o
   5  -4   4       10.84        7.77      0.60 o
   6  -4   4       13.71       11.41      0.73 o
   7  -4   4       10.17       10.92      0.85 o
   8  -4   4       34.71       40.14      1.20 o
  -9  -3   4        3.85        5.07      0.75 o
  -8  -3   4        6.23        8.67      0.80 o
  -7  -3   4        0.12        0.37      0.61 o
  -6  -3   4        2.01        2.73      0.57 o
  -5  -3   4      153.39      143.49      2.03 o
  -4  -3   4      136.59      120.32      1.13 o
  -3  -3   4       88.35       79.30      0.85 o
  -2  -3   4       83.50       87.99      0.90 o
  -1  -3   4       76.37       83.88      0.89 o
   0  -3   4        2.84        6.12      0.36 o
   1  -3   4       12.77       15.11      0.44 o
   2  -3   4      196.91      217.94      2.14 o
   3  -3   4        9.66       11.14      0.48 o
   4  -3   4       39.57       33.07      0.66 o
   5  -3   4       33.26       26.65      0.96 o
   6  -3   4        0.03        0.95      0.62 o
   7  -3   4        0.32        1.02      0.70 o
   8  -3   4       35.08       37.75      1.12 o
  -9  -2   4        5.90        7.27      0.79 o
  -8  -2   4        0.49        2.20      0.71 o
  -7  -2   4        3.47        3.34      0.62 o
  -6  -2   4        6.71        7.28      0.61 o
  -5  -2   4       38.02       36.87      0.86 o
  -4  -2   4        6.67        7.85      0.55 o
  -3  -2   4       35.90       35.34      1.24 o
  -2  -2   4     1353.84     1282.76      7.25 o
  -1  -2   4        3.02        2.09      0.33 o
   0  -2   4      384.31      442.45      1.66 o
   1  -2   4       18.77       22.24      0.45 o
   2  -2   4      232.30      244.89      1.96 o
   3  -2   4        2.47        2.03      0.22 o
   4  -2   4       66.16       63.22      0.73 o
   5  -2   4       22.80       18.98      0.65 o
   6  -2   4        9.87       10.10      0.68 o
   7  -2   4      101.33       93.12      1.21 o
   8  -2   4        7.02        7.89      0.81 o
   9  -2   4        0.00        1.11      1.13 o
  -9  -1   4        0.12        1.89      0.78 o
  -8  -1   4        1.58        2.51      0.65 o
  -7  -1   4        5.80        7.03      0.64 o
  -6  -1   4       19.16       18.39      0.65 o
  -5  -1   4      354.38      336.32      2.15 o
  -4  -1   4       33.26       37.77      0.69 o
  -3  -1   4       16.61       16.14      0.59 o
  -2  -1   4      148.62      176.27      1.00 o
  -1  -1   4      546.16      580.35      1.53 o
   0  -1   4       14.79       15.55      0.32 o
   1  -1   4      132.31      149.60      0.95 o
   2  -1   4      149.58      164.32      0.91 o
   3  -1   4       11.95       11.67      0.39 o
   4  -1   4       83.05       93.48      0.88 o
   5  -1   4        1.70        2.91      0.50 o
   6  -1   4       25.66       27.30      0.70 o
   7  -1   4       36.23       38.22      0.82 o
   8  -1   4       13.81       12.03      0.77 o
   9  -1   4        0.40        1.39      0.85 o
  -9   0   4        0.03        0.19      0.96 o
  -8   0   4       17.67       17.84      0.91 o
  -7   0   4       21.70       22.52      0.82 o
  -6   0   4       95.54       94.83      1.09 o
  -5   0   4       32.69       34.84      0.64 o
  -4   0   4        3.80        4.70      0.46 o
  -3   0   4       13.79       20.77      0.48 o
  -2   0   4      237.24      259.26      1.14 o
  -1   0   4       16.47       23.85      0.53 o
   0   0   4       44.65       47.86      0.50 o
   1   0   4      154.43      160.28      0.93 o
   2   0   4      314.16      339.70      1.05 o
   3   0   4       22.99       25.28      0.41 o
   4   0   4        4.56        5.78      0.39 o
   5   0   4       52.32       47.45      0.62 o
   6   0   4        2.46        3.13      0.49 o
   7   0   4        3.91        4.38      0.77 o
   8   0   4        0.49        1.83      0.74 o
   9   0   4       18.16       24.03      1.58 o
  10   0   4        5.86        8.46      0.99 o
  -9   1   4        0.01        1.06      1.27 o
  -8   1   4        8.40        9.17      1.02 o
  -7   1   4       11.67       12.61      0.75 o
  -6   1   4        0.16        1.25      0.62 o
  -5   1   4       17.97       19.63      0.62 o
  -4   1   4       71.27       69.89      0.88 o
  -3   1   4      241.42      241.71      1.25 o
  -2   1   4      315.00      325.42      1.23 o
  -1   1   4      739.13      782.10      1.96 o
   0   1   4      355.20      334.03      1.52 o
   1   1   4     1619.67     1710.54     12.43 o
   2   1   4     1267.54     1321.88      6.41 o
   3   1   4        2.33        3.74      0.30 o
   4   1   4       58.28       54.29      0.64 o
   5   1   4       20.64       16.82      0.53 o
   6   1   4      189.40      165.24      2.00 o
   7   1   4      204.75      184.37      1.99 o
   8   1   4        1.69        1.82      0.73 o
   9   1   4        1.32        2.23      0.94 o
  10   1   4        0.39        0.95      1.03 o
  -9   2   4        0.03        1.25      1.29 o
  -8   2   4        7.02        9.26      1.05 o
  -7   2   4       42.24       37.05      1.17 o
  -6   2   4       51.02       51.92      0.96 o
  -5   2   4       14.24       17.67      0.59 o
  -4   2   4        1.52        2.07      0.38 o
  -3   2   4       14.68       17.04      0.44 o
  -2   2   4      216.50      225.02      1.07 o
  -1   2   4      394.04      432.41      4.04 o
   0   2   4      185.57      182.39      1.60 o
   1   2   4       69.05       70.38      0.48 o
   2   2   4     2952.73     3238.52     13.44 o
   3   2   4       55.70       60.74      0.72 o
   4   2   4       18.53       17.62      0.54 o
   5   2   4        5.29        4.61      0.42 o
   6   2   4      596.08      548.53      3.72 o
   7   2   4       64.48       57.42      0.84 o
   8   2   4        0.23        0.46      0.67 o
   9   2   4        0.90        1.36      0.78 o
  10   2   4        0.50        0.00      1.26 o
  -8   3   4        7.84        6.23      1.06 o
  -7   3   4       13.99       16.46      1.02 o
  -6   3   4       26.78       29.22      1.02 o
  -5   3   4       86.59       90.11      1.11 o
  -4   3   4       59.39       56.51      0.82 o
  -3   3   4       28.08       23.74      0.51 o
  -2   3   4        0.00        0.12      0.34 o
  -1   3   4      152.21      168.60      0.86 o
   0   3   4      395.62      473.47      3.12 o
   1   3   4      344.74      359.13      2.32 o
   2   3   4      755.81      828.19      2.63 o
   3   3   4      157.76      159.31      1.31 o
   4   3   4        0.10        0.91      0.38 o
   5   3   4        0.96        0.77      0.46 o
   6   3   4       78.66       72.40      0.81 o
   7   3   4        1.88        1.39      0.60 o
   8   3   4        5.41        4.42      0.65 o
   9   3   4        4.03        5.64      1.38 o
  10   3   4        1.85        3.13      1.09 o
  -8   4   4        2.09        1.80      1.05 o
  -7   4   4        0.05        0.65      1.03 o
  -6   4   4        0.52        1.11      0.79 o
  -5   4   4        0.65        1.09      0.72 o
  -4   4   4      568.70      555.65      2.16 o
  -3   4   4        3.54        3.27      0.39 o
  -2   4   4      189.38      209.74      1.42 o
  -1   4   4       18.99       18.99      0.36 o
   0   4   4      541.61      606.85      2.48 o
   1   4   4       62.50       68.30      0.44 o
   2   4   4        6.72        7.96      0.25 o
   3   4   4       89.82       94.01      0.72 o
   4   4   4       17.26       12.54      0.46 o
   5   4   4      611.50      577.23      3.73 o
   6   4   4      217.38      204.80      1.10 o
   7   4   4       30.29       26.34      0.68 o
   8   4   4        1.67        1.04      0.68 o
   9   4   4        4.74        3.83      0.82 o
  10   4   4        8.20       10.05      1.08 o
  -8   5   4        0.68        0.73      1.53 o
  -7   5   4       41.86       47.43      1.32 o
  -6   5   4        0.70        2.01      0.81 o
  -5   5   4       67.43       68.86      1.40 o
  -4   5   4        1.45        2.11      0.61 o
  -3   5   4       20.12       22.01      0.53 o
  -2   5   4        4.37        3.05      0.24 o
  -1   5   4        2.44        3.06      0.19 o
   0   5   4      451.78      476.60      2.51 o
   1   5   4        6.62        5.57      0.23 o
   2   5   4        8.80        7.88      0.21 o
   3   5   4        0.75        0.80      0.25 o
   4   5   4      205.16      195.38      3.04 o
   5   5   4       15.37       14.77      0.59 o
   6   5   4       26.47       23.72      0.81 o
   7   5   4        0.18        0.71      0.76 o
   8   5   4        0.92        0.44      0.68 o
   9   5   4        0.29        0.93      0.81 o
  10   5   4       21.96       24.68      1.23 o
  -7   6   4        0.05        1.15      2.53 o
  -6   6   4        0.84        1.50      1.91 o
  -5   6   4        0.03        0.59      0.69 o
  -4   6   4      164.15      153.34      2.23 o
  -3   6   4       11.52       12.89      0.48 o
  -2   6   4       36.55       37.53      0.56 o
  -1   6   4        4.92        3.57      0.20 o
   0   6   4       22.83       30.09      0.45 o
   1   6   4      137.43      155.89      1.66 o
   2   6   4       21.32       24.51      0.66 o
   3   6   4      120.35      115.60      1.06 o
   4   6   4      157.96      148.34      1.73 o
   5   6   4      157.12      154.79      1.27 o
   6   6   4       13.89       11.26      0.60 o
   7   6   4       28.78       23.22      0.76 o
   8   6   4       19.97       18.49      0.96 o
   9   6   4       24.82       29.22      1.20 o
  10   6   4        0.89        0.53      1.09 o
  -6   7   4        0.29        1.92      2.20 o
  -5   7   4        4.05        4.50      1.90 o
  -4   7   4        4.54        5.88      1.05 o
  -3   7   4       52.61       53.03      1.07 o
  -2   7   4       11.13        9.26      0.61 o
  -1   7   4       72.00       68.33      0.85 o
   0   7   4        0.31        1.97      0.35 o
   1   7   4        0.77        1.94      0.42 o
   2   7   4       83.24       86.67      2.10 o
   3   7   4       89.52       83.36      0.56 o
   4   7   4       27.11       22.38      0.74 o
   5   7   4      191.25      166.86      1.85 o
   6   7   4        0.40        0.39      0.70 o
   7   7   4        2.96        2.00      0.73 o
   8   7   4        1.45        1.16      0.80 o
   9   7   4        1.61        1.46      0.95 o
  10   7   4        2.05        0.74      1.25 o
  -6   8   4        0.69       -0.32      2.45 o
  -5   8   4        0.03        0.34      2.07 o
  -4   8   4        0.00        2.55      1.52 o
  -3   8   4        2.47        2.57      1.00 o
  -2   8   4       52.05       45.28      1.21 o
  -1   8   4       21.27       20.12      0.67 o
   0   8   4      127.14      103.89      1.04 o
   1   8   4       24.41       21.66      0.62 o
   2   8   4        1.09        1.67      0.63 o
   3   8   4       24.70       27.22      1.86 o
   4   8   4      111.16      101.22      2.82 o
   5   8   4        0.01        0.75      1.61 o
   6   8   4        0.01       -0.07      0.76 o
   7   8   4        0.01        0.51      0.69 o
   8   8   4        4.35        4.40      0.85 o
   9   8   4        1.86        1.65      0.96 o
  10   8   4        0.25        0.08      1.51 o
  -5   9   4        2.25        1.73      2.33 o
  -4   9   4        0.12        2.93      1.21 o
  -3   9   4       13.28       16.50      1.24 o
  -2   9   4        3.89        5.31      0.81 o
  -1   9   4       18.37       17.64      1.54 o
   0   9   4       18.92       19.45      0.70 o
   1   9   4       33.73       31.68      1.03 o
   2   9   4        0.21        0.82      0.66 o
   3   9   4       11.49       16.07      1.15 o
   4   9   4       11.19       11.11      1.18 o
   6   9   4        0.28        1.10      1.66 o
   7   9   4        2.77        1.30      1.72 o
   8   9   4        1.76        1.82      2.00 o
   9   9   4        0.01        0.39      1.65 o
  -4  10   4        2.88        5.09      1.61 o
  -3  10   4        0.21        1.37      1.21 o
  -2  10   4        8.52       10.32      1.26 o
  -1  10   4        2.88        3.25      0.79 o
   0  10   4        6.36        4.10      0.83 o
   1  10   4        1.70        0.47      0.69 o
   2  10   4        0.13        1.82      1.07 o
   3  10   4        9.48        8.58      1.13 o
   4  10   4       31.03       25.92      1.44 o
   5  10   4       25.02       24.17      1.65 o
   6  10   4        2.26        3.11      1.27 o
   7  10   4        0.03        0.52      1.34 o
   8  10   4        0.41        0.89      1.50 o
   9  10   4        0.02        1.00      2.44 o
  -2  11   4       11.01       12.75      2.40 o
   0  11   4        2.98        4.68      1.15 o
   1  11   4       11.28        8.06      0.84 o
   2  11   4       10.00        7.98      0.85 o
   3  11   4        0.67        1.26      1.88 o
   4  11   4       14.90       15.04      1.38 o
   5  11   4        0.03        0.79      1.28 o
   6  11   4        0.25        3.72      2.21 o
   7  11   4        0.06        0.77      1.47 o
   8  11   4        7.18       10.51      1.83 o
  -1  12   4        1.35       -0.61      2.17 o
   0  12   4        1.34        1.92      1.35 o
   1  12   4        7.08        7.03      1.47 o
   2  12   4        9.54       12.53      1.29 o
   3  12   4        5.96        6.88      2.14 o
   4  12   4        4.88        6.90      2.12 o
   5  12   4        1.95        1.86      2.25 o
   6  12   4        1.85        1.70      1.45 o
  -4 -10   5        0.51        1.50      1.50 o
  -3 -10   5        3.31        4.02      2.00 o
  -2 -10   5        3.68        3.15      1.55 o
  -1 -10   5        2.23        4.43      1.50 o
   0 -10   5        3.52        3.78      1.54 o
  -6  -9   5        0.96        4.40      2.45 o
  -5  -9   5        0.18        1.12      2.28 o
  -4  -9   5        0.48        1.69      1.36 o
  -3  -9   5        0.74        2.67      1.41 o
  -2  -9   5        9.17       12.01      2.14 o
  -1  -9   5        0.01       -0.08      2.04 o
   0  -9   5        1.85        2.93      1.48 o
   1  -9   5        0.04        1.54      1.36 o
   2  -9   5        1.43        2.58      1.55 o
  -7  -8   5        0.67        1.47      0.90 o
  -6  -8   5        1.86        1.96      0.76 o
  -5  -8   5        0.02        0.95      0.83 o
  -4  -8   5        1.08        1.47      0.96 o
  -3  -8   5        1.27        2.42      1.29 o
  -2  -8   5        0.19        1.06      1.65 o
  -1  -8   5       13.94       15.17      1.73 o
   0  -8   5       26.30       27.73      4.07 o
   1  -8   5       24.93       21.25      1.46 o
   2  -8   5        2.29        3.04      1.25 o
   3  -8   5        3.10        5.16      2.19 o
   4  -8   5        3.48        5.53      1.65 o
  -8  -7   5        0.55        1.62      0.81 o
  -7  -7   5        0.13        0.92      0.75 o
  -6  -7   5        0.00        0.79      0.87 o
  -5  -7   5        2.99        2.95      0.75 o
  -4  -7   5       25.38       20.97      0.76 o
  -3  -7   5        4.04        4.13      0.67 o
  -2  -7   5       35.62       37.45      0.93 o
  -1  -7   5        1.86        1.02      0.52 o
   0  -7   5       29.37       28.77      0.99 o
   1  -7   5       22.01       21.15      0.63 o
   2  -7   5        0.86        1.09      0.65 o
   3  -7   5       19.24       17.35      1.21 o
   4  -7   5        6.90        7.14      1.21 o
   5  -7   5        4.38        5.02      1.58 o
  -8  -6   5        3.65        4.54      0.83 o
  -7  -6   5        0.23        0.70      0.70 o
  -6  -6   5       10.10        8.68      0.83 o
  -5  -6   5        2.29        2.79      0.69 o
  -4  -6   5        4.70        4.52      0.61 o
  -3  -6   5       53.66       49.98      1.08 o
  -2  -6   5        0.11        0.68      0.62 o
  -1  -6   5        0.39        0.29      0.46 o
   0  -6   5       23.67       20.66      0.52 o
   1  -6   5        0.27        0.98      0.44 o
   2  -6   5        0.25        1.09      0.50 o
   3  -6   5       17.54       17.91      0.66 o
   4  -6   5        1.76        1.79      0.61 o
   5  -6   5        8.56        7.50      0.70 o
   6  -6   5        2.10        3.41      1.03 o
  -9  -5   5        7.70       10.33      0.96 o
  -8  -5   5        0.59        1.99      0.78 o
  -7  -5   5        5.71        5.33      0.72 o
  -6  -5   5        9.34        7.37      0.80 o
  -5  -5   5        0.66        0.56      0.68 o
  -4  -5   5       15.57       14.46      0.66 o
  -3  -5   5       81.08       68.77      1.66 o
  -2  -5   5        1.66        1.64      0.45 o
  -1  -5   5       12.13       13.37      0.53 o
   0  -5   5       43.75       42.47      0.65 o
   1  -5   5       21.05       21.54      0.56 o
   2  -5   5        1.92        2.01      0.47 o
   3  -5   5       12.50       12.28      0.60 o
   4  -5   5       15.08       15.56      0.66 o
   5  -5   5        1.74        1.67      0.62 o
   6  -5   5        5.10        6.35      0.75 o
   7  -5   5        2.29        3.07      0.87 o
  -9  -4   5        6.54        7.45      0.88 o
  -8  -4   5        0.06        0.98      0.80 o
  -7  -4   5        0.02        0.57      0.68 o
  -6  -4   5        0.02        0.40      0.68 o
  -5  -4   5       37.41       33.83      0.87 o
  -4  -4   5      220.55      199.19      1.73 o
  -3  -4   5       24.59       23.60      0.69 o
  -2  -4   5       85.81       88.14      0.85 o
  -1  -4   5        1.81        3.03      0.54 o
   0  -4   5       10.23       12.61      0.49 o
   1  -4   5        2.26        2.85      0.45 o
   2  -4   5        9.88        8.69      0.52 o
   3  -4   5       37.06       34.71      0.67 o
   4  -4   5        0.10        1.31      0.52 o
   5  -4   5       32.22       23.12      0.73 o
   6  -4   5        2.06        2.38      0.70 o
   7  -4   5       16.81       21.68      0.97 o
  -9  -3   5        1.64        4.28      0.88 o
  -8  -3   5        3.63        3.82      0.77 o
  -7  -3   5        0.23        0.58      0.69 o
  -6  -3   5        0.01        0.14      0.68 o
  -5  -3   5        6.69        7.02      0.70 o
  -4  -3   5       11.88       10.61      0.72 o
  -3  -3   5       65.47       58.65      0.89 o
  -2  -3   5        6.56        8.50      0.45 o
  -1  -3   5        3.79        5.38      0.41 o
   0  -3   5      201.07      212.48      1.24 o
   1  -3   5        0.02       -0.03      0.42 o
   2  -3   5       64.28       68.16      1.00 o
   3  -3   5       65.88       67.21      1.05 o
   4  -3   5       99.85       91.19      1.09 o
   5  -3   5       24.11       19.81      0.67 o
   6  -3   5       15.13       14.78      0.76 o
   7  -3   5        1.47        3.33      0.76 o
   8  -3   5        2.61        4.36      0.92 o
  -9  -2   5        0.44        2.43      0.75 o
  -8  -2   5        0.81        2.14      0.75 o
  -7  -2   5        0.61        2.02      0.70 o
  -6  -2   5        2.66        2.24      0.56 o
  -5  -2   5       79.31       75.98      2.00 o
  -4  -2   5      119.03      112.39      1.38 o
  -3  -2   5       42.92       40.26      0.70 o
  -2  -2   5     1108.04     1038.45      2.88 o
  -1  -2   5      403.15      441.55      1.89 o
   0  -2   5        4.60        6.94      0.43 o
   1  -2   5      134.45      154.26      0.94 o
   2  -2   5      295.76      310.32      1.34 o
   3  -2   5       37.22       37.04      0.67 o
   4  -2   5       31.03       31.77      0.76 o
   5  -2   5        1.32        1.80      0.55 o
   6  -2   5        9.25        9.13      0.65 o
   7  -2   5        0.02        1.64      0.71 o
   8  -2   5       11.85       11.34      0.91 o
   9  -2   5        4.43        5.21      0.92 o
  -9  -1   5        0.17        1.79      0.79 o
  -8  -1   5        0.85        1.93      0.73 o
  -7  -1   5        0.79        1.75      0.60 o
  -6  -1   5       82.26       79.92      1.42 o
  -5  -1   5       24.85       23.68      0.80 o
  -4  -1   5       72.53       69.73      1.00 o
  -3  -1   5       81.75       94.99      1.91 o
  -2  -1   5      512.72      516.04      2.08 o
  -1  -1   5      654.55      680.48      3.03 o
   0  -1   5       68.09       65.32      0.79 o
   1  -1   5      101.84      106.30      0.83 o
   2  -1   5       62.85       71.38      0.68 o
   3  -1   5      398.92      390.51      1.53 o
   4  -1   5      121.99      120.11      1.02 o
   5  -1   5        4.46        5.00      0.56 o
   6  -1   5        0.02        0.20      0.62 o
   7  -1   5       15.52       17.15      0.82 o
   8  -1   5       12.94       13.08      0.85 o
   9  -1   5        0.27        1.14      1.00 o
  -9   0   5        1.40        2.50      0.85 o
  -8   0   5       13.80       16.67      0.88 o
  -7   0   5        0.12        1.00      0.60 o
  -6   0   5        6.22        6.79      0.64 o
  -5   0   5       11.39       11.98      0.67 o
  -4   0   5        5.71        4.03      0.53 o
  -3   0   5       36.57       36.31      0.79 o
  -2   0   5      250.34      282.78      1.06 o
  -1   0   5      105.58      124.55      0.65 o
   0   0   5      148.05      150.55      1.27 o
   1   0   5      206.74      207.09      1.25 o
   2   0   5        0.51        0.31      0.29 o
   3   0   5      197.48      190.41      0.93 o
   4   0   5      106.22      101.93      1.08 o
   5   0   5       11.64       13.74      0.56 o
   6   0   5      121.37      111.43      1.46 o
   7   0   5       58.38       59.83      1.07 o
   8   0   5        0.36        3.73      0.73 o
   9   0   5        3.09        4.71      0.91 o
  -9   1   5        3.25        2.94      1.00 o
  -8   1   5        9.21        8.82      0.81 o
  -7   1   5       11.11       10.00      0.74 o
  -6   1   5      113.89      108.86      1.41 o
  -5   1   5      105.40      108.03      1.75 o
  -4   1   5        5.91        7.56      0.49 o
  -3   1   5      182.09      184.56      1.25 o
  -2   1   5      190.37      234.08      1.32 o
  -1   1   5       12.14       13.05      0.26 o
   0   1   5      142.96      135.95      0.56 o
   1   1   5      750.43      811.55      3.54 o
   2   1   5      787.80      828.77      2.02 o
   3   1   5      283.31      293.74      1.27 o
   4   1   5       24.01       20.76      0.52 o
   5   1   5       59.14       54.05      0.66 o
   6   1   5      773.59      731.17      4.64 o
   7   1   5       73.90       68.44      1.12 o
   8   1   5       27.07       23.04      0.91 o
   9   1   5       11.21       10.62      0.88 o
  10   1   5        2.21        3.88      1.00 o
  -9   2   5        0.73        1.40      1.03 o
  -8   2   5        2.34        2.41      0.94 o
  -7   2   5       19.17       18.74      0.82 o
  -6   2   5       75.17       78.52      1.40 o
  -5   2   5       12.21       14.42      0.58 o
  -4   2   5        0.46        0.80      0.38 o
  -3   2   5        0.37        1.39      0.23 o
  -2   2   5       50.47       51.24      0.72 o
  -1   2   5       87.33       98.02      0.60 o
   0   2   5       36.49       41.43      0.45 o
   1   2   5     1259.28     1298.65      3.49 o
   2   2   5        5.06        2.90      0.32 o
   3   2   5      307.80      368.68      2.37 o
   4   2   5       13.94       13.06      0.41 o
   5   2   5      372.66      336.84      2.85 o
   6   2   5      274.34      261.37      3.25 o
   7   2   5       20.32       19.69      0.80 o
   8   2   5        3.45        5.38      0.90 o
   9   2   5        1.85        3.22      1.19 o
  10   2   5        1.80        1.25      1.29 o
  -8   3   5        0.50        0.40      0.93 o
  -7   3   5        9.54       10.71      1.03 o
  -6   3   5       29.82       29.67      0.78 o
  -5   3   5       62.08       64.69      0.87 o
  -4   3   5        5.18        5.63      0.41 o
  -3   3   5      115.64      116.02      0.83 o
  -2   3   5      490.90      541.61      1.88 o
  -1   3   5       50.37       56.85      0.91 o
   0   3   5      203.39      225.52      1.04 o
   1   3   5        4.12        7.64      0.28 o
   2   3   5       27.32       31.45      0.43 o
   3   3   5      503.02      544.40      2.94 o
   4   3   5       20.11       19.44      0.48 o
   5   3   5      158.12      136.87      1.22 o
   6   3   5      387.43      353.94      3.77 o
   7   3   5      112.78      102.04      1.41 o
   8   3   5        1.58        0.83      0.82 o
   9   3   5        1.24        1.89      1.15 o
  10   3   5        0.04        2.21      1.23 o
  -8   4   5        6.00        5.78      1.01 o
  -7   4   5       22.79       23.38      1.00 o
  -6   4   5       67.75       71.41      1.33 o
  -5   4   5       65.94       66.37      0.97 o
  -4   4   5      258.93      258.99      1.68 o
  -3   4   5       22.33       23.45      0.42 o
  -2   4   5        0.57        1.10      0.43 o
  -1   4   5      304.20      339.70      2.08 o
   0   4   5      525.52      573.96      4.28 o
   1   4   5       87.95       95.90      0.93 o
   2   4   5      524.89      534.38      3.59 o
   3   4   5        2.59        1.95      0.23 o
   4   4   5        5.61        5.70      0.38 o
   5   4   5       23.16       18.64      0.70 o
   6   4   5       66.43       67.27      1.09 o
   7   4   5        1.28        1.14      0.61 o
   8   4   5        0.02        0.73      1.03 o
   9   4   5       18.72       19.17      1.05 o
  10   4   5        0.28        4.45      1.62 o
  -7   5   5        4.73        7.76      0.93 o
  -6   5   5        6.22        6.83      0.78 o
  -5   5   5       90.13       83.88      1.14 o
  -4   5   5       27.79       27.96      0.59 o
  -3   5   5      302.80      284.11      1.93 o
  -2   5   5       46.61       54.40      0.43 o
  -1   5   5       69.68       79.12      0.42 o
   0   5   5        3.25        2.05      0.21 o
   1   5   5      361.47      343.67      1.24 o
   2   5   5       29.66       26.97      0.60 o
   3   5   5       43.48       38.14      0.75 o
   4   5   5      173.46      164.32      1.04 o
   5   5   5       36.51       33.09      0.79 o
   6   5   5       33.42       33.88      0.79 o
   7   5   5        1.21        1.48      0.61 o
   8   5   5        3.76        3.09      0.72 o
   9   5   5       28.10       30.74      1.02 o
  10   5   5        1.19        1.00      1.53 o
  -7   6   5        0.37        0.98      2.26 o
  -6   6   5        2.59        3.01      2.09 o
  -5   6   5        1.21        1.98      1.02 o
  -4   6   5       11.40       10.47      0.61 o
  -3   6   5        1.16        1.31      0.42 o
  -2   6   5       10.70        6.05      0.33 o
  -1   6   5        2.47        1.75      0.20 o
   0   6   5        0.11        0.20      0.08 o
   1   6   5       31.02       33.41      0.87 o
   2   6   5       57.81       55.33      0.56 o
   3   6   5       16.17       14.79      0.34 o
   4   6   5      171.21      158.95      1.29 o
   5   6   5      152.81      141.14      1.24 o
   6   6   5        6.35        6.43      0.66 o
   7   6   5        4.06        2.79      0.63 o
   8   6   5        0.72        0.91      0.75 o
   9   6   5       15.31       19.34      1.11 o
  10   6   5        0.65        2.24      1.22 o
  -6   7   5        0.16       -0.12      2.27 o
  -5   7   5        9.08       12.09      2.32 o
  -4   7   5        0.11        1.53      1.28 o
  -3   7   5       34.28       32.45      1.17 o
  -2   7   5       46.97       47.74      0.94 o
  -1   7   5       94.22       92.83      0.95 o
   0   7   5       44.12       43.54      0.54 o
   1   7   5       63.89       56.22      1.79 o
   2   7   5       22.05       20.25      0.71 o
   3   7   5       62.85       55.09      0.48 o
   4   7   5      172.05      159.70      1.71 o
   5   7   5        0.07        0.37      0.98 o
   6   7   5       33.31       28.07      1.33 o
   7   7   5       17.84       12.72      0.80 o
   8   7   5        1.56        2.16      0.82 o
   9   7   5        2.30        3.88      0.97 o
  10   7   5        0.16        0.30      1.22 o
  -5   8   5        5.04        6.19      2.21 o
  -4   8   5        3.65        5.02      1.12 o
  -3   8   5        8.18        9.96      1.09 o
  -2   8   5       31.99       29.87      0.99 o
  -1   8   5      101.47      101.47      1.07 o
   0   8   5        9.72        8.50      0.56 o
   1   8   5       48.94       41.06      0.66 o
   2   8   5        1.46        4.07      1.35 o
   3   8   5      230.90      219.71      3.58 o
   4   8   5      461.55      489.62      5.35 o
   5   8   5       39.04       38.17      2.19 o
   6   8   5        0.81        3.74      1.66 o
   7   8   5        7.96        9.08      1.14 o
   8   8   5        1.45        1.92      0.81 o
   9   8   5        5.37        7.28      1.19 o
  10   8   5        0.14        0.23      1.62 o
  -5   9   5        4.26        4.18      2.32 o
  -4   9   5       12.87       14.92      1.83 o
  -3   9   5        0.80        1.73      1.13 o
  -2   9   5        0.95        0.55      0.99 o
  -1   9   5       41.97       39.36      1.16 o
   0   9   5        0.22        0.44      0.55 o
   1   9   5       38.46       25.45      1.30 o
   2   9   5        0.07        0.54      0.79 o
   3   9   5       79.19       83.85      1.68 o
   4   9   5       99.63       95.70      2.88 o
   5   9   5       33.31       32.82      2.29 o
   6   9   5        2.56        3.64      1.89 o
   8   9   5        0.15        0.93      2.09 o
   9   9   5        0.03        1.03      2.04 o
  -4  10   5        0.41        2.93      1.34 o
  -3  10   5       16.18       19.32      1.39 o
  -2  10   5        9.18       11.51      1.17 o
  -1  10   5       12.55       14.00      3.35 o
   0  10   5       31.83       24.70      0.90 o
   1  10   5        5.69        6.98      0.73 o
   2  10   5        2.24        4.72      1.61 o
   3  10   5        0.18        1.06      1.12 o
   4  10   5        0.24        1.62      1.31 o
   5  10   5        0.39        0.43      1.24 o
   6  10   5        0.18        0.95      1.68 o
   7  10   5        7.16        8.92      2.36 o
   8  10   5        0.28        1.15      1.46 o
   9  10   5        1.36        2.18      1.58 o
  -2  11   5        4.17        2.47      2.18 o
  -1  11   5        4.77        3.08      1.42 o
   0  11   5        2.33        3.08      0.91 o
   1  11   5        5.47        7.31      0.81 o
   2  11   5       39.57       40.81      1.48 o
   3  11   5       12.39       16.73      2.14 o
   4  11   5       27.01       25.54      2.35 o
   5  11   5        2.33        2.40      1.34 o
   6  11   5        1.03        1.17      1.35 o
   7  11   5        6.11        8.05      1.69 o
   8  11   5        0.14        2.89      2.51 o
   0  12   5        2.18        2.63      1.97 o
   1  12   5        3.05        4.88      1.27 o
   2  12   5        3.37        2.76      1.33 o
   3  12   5        3.70        3.01      2.04 o
   4  12   5        1.22        2.41      2.25 o
   5  12   5        3.45        3.04      2.05 o
   6  12   5        0.00        1.04      1.51 o
   3  13   5        3.51        2.86      1.50 o
  -5  -9   6        0.08       -0.24      2.30 o
  -4  -9   6        1.81        1.25      1.97 o
  -3  -9   6        0.04        1.89      2.05 o
  -2  -9   6        2.72        1.87      1.40 o
  -1  -9   6        3.80        4.87      1.53 o
   0  -9   6        6.78        5.46      1.40 o
   1  -9   6        1.51        2.78      2.13 o
  -6  -8   6        0.54        2.18      1.50 o
  -5  -8   6        0.07        0.76      1.23 o
  -4  -8   6        0.25        0.82      1.33 o
  -3  -8   6        9.52       10.78      2.01 o
  -2  -8   6        2.24        0.19      1.65 o
  -1  -8   6        0.42        1.43      1.66 o
   0  -8   6        0.02        1.02      1.25 o
   1  -8   6        0.25        1.89      1.31 o
   2  -8   6       10.90       12.50      1.55 o
   3  -8   6        0.22        1.47      1.65 o
  -7  -7   6        2.93        2.44      0.80 o
  -6  -7   6        0.48        1.47      0.85 o
  -5  -7   6        0.23        0.24      0.75 o
  -4  -7   6        1.10        2.35      0.65 o
  -3  -7   6        2.20        3.92      0.76 o
  -2  -7   6        0.00        1.36      0.98 o
  -1  -7   6        0.89        0.72      0.58 o
   0  -7   6       22.14       24.19      0.68 o
   1  -7   6        3.71        4.19      0.59 o
   2  -7   6        2.92        2.91      0.83 o
   3  -7   6        3.46        2.97      2.14 o
   4  -7   6        0.87        2.31      1.46 o
  -8  -6   6        0.16        1.23      1.09 o
  -7  -6   6        0.14        0.67      0.98 o
  -6  -6   6        0.25        0.34      1.06 o
  -5  -6   6        2.26        0.57      0.74 o
  -4  -6   6        1.06        1.40      0.68 o
  -3  -6   6       10.63       10.55      0.70 o
  -2  -6   6        2.06        1.80      0.68 o
  -1  -6   6        2.01        2.04      0.54 o
   0  -6   6        7.34        9.48      0.57 o
   1  -6   6        4.95        5.04      0.50 o
   2  -6   6       13.42       13.78      0.59 o
   3  -6   6       13.92       13.39      0.71 o
   4  -6   6        2.45        2.47      0.65 o
   5  -6   6        3.65        2.72      0.73 o
  -8  -5   6        0.11        1.00      0.89 o
  -7  -5   6        2.12        1.60      0.80 o
  -6  -5   6        3.58        3.59      0.83 o
  -5  -5   6        0.27        0.72      0.71 o
  -4  -5   6       21.08       19.79      0.79 o
  -3  -5   6        0.45        1.27      0.60 o
  -2  -5   6        0.00        1.19      0.55 o
  -1  -5   6       14.02       14.02      0.58 o
   0  -5   6        0.18        0.53      0.49 o
   1  -5   6        0.38        0.95      0.48 o
   2  -5   6        0.21        0.87      0.54 o
   3  -5   6        2.91        2.57      0.56 o
   4  -5   6       16.65       14.73      0.70 o
   5  -5   6        3.95        3.63      0.68 o
   6  -5   6        0.44        1.29      0.75 o
  -8  -4   6        2.17        2.42      0.84 o
  -7  -4   6        0.31        0.92      0.79 o
  -6  -4   6        0.07        0.49      0.82 o
  -5  -4   6        0.19        0.20      0.67 o
  -4  -4   6        2.30        2.86      0.63 o
  -3  -4   6        3.11        3.27      0.62 o
  -2  -4   6       13.17       16.34      0.76 o
  -1  -4   6        0.15        0.43      0.46 o
   0  -4   6        0.78        0.90      0.45 o
   1  -4   6       64.62       66.09      1.14 o
   2  -4   6       45.17       45.44      0.76 o
   3  -4   6        0.85        1.95      0.56 o
   4  -4   6        0.78        1.27      0.55 o
   5  -4   6        0.02        0.84      0.73 o
   6  -4   6        2.34        3.35      0.71 o
   7  -4   6       23.16       25.25      1.02 o
  -9  -3   6        0.69        1.85      0.85 o
  -8  -3   6        0.24        1.29      0.80 o
  -7  -3   6        0.02        0.58      0.90 o
  -6  -3   6        3.70        3.33      0.73 o
  -5  -3   6        0.52        1.31      0.67 o
  -4  -3   6       54.32       51.09      1.21 o
  -3  -3   6       47.73       42.42      1.07 o
  -2  -3   6        6.06        6.91      0.48 o
  -1  -3   6       20.66       23.79      0.58 o
   0  -3   6       38.74       38.98      0.66 o
   1  -3   6       21.60       21.56      0.59 o
   2  -3   6       23.29       23.67      0.61 o
   3  -3   6        7.98        8.40      0.58 o
   4  -3   6       44.69       40.57      0.81 o
   5  -3   6        3.69        3.82      0.59 o
   6  -3   6       29.17       27.00      0.87 o
   7  -3   6        2.05        1.87      0.88 o
   8  -3   6       16.77       17.21      1.02 o
  -9  -2   6        1.86        3.26      0.98 o
  -8  -2   6        2.66        4.11      0.77 o
  -7  -2   6        0.03        0.92      0.63 o
  -6  -2   6        5.70        4.99      0.75 o
  -5  -2   6      106.21      101.49      1.23 o
  -4  -2   6       47.85       40.59      0.90 o
  -3  -2   6       36.99       32.93      0.69 o
  -2  -2   6        4.45        4.88      0.43 o
  -1  -2   6       66.12       67.22      0.76 o
   0  -2   6       80.36       82.01      0.87 o
   1  -2   6      100.81       98.82      0.86 o
   2  -2   6      100.02      103.95      0.99 o
   3  -2   6      203.22      204.88      1.58 o
   4  -2   6       17.22       16.17      0.65 o
   5  -2   6        1.80        2.91      0.53 o
   6  -2   6        0.17        0.74      0.66 o
   7  -2   6        2.27        3.20      0.75 o
   8  -2   6        2.41        4.45      0.86 o
  -9  -1   6        5.79        6.26      0.91 o
  -8  -1   6        0.00        1.33      0.71 o
  -7  -1   6        1.16        1.88      0.63 o
  -6  -1   6        0.17        0.66      0.66 o
  -5  -1   6        5.97        6.13      0.72 o
  -4  -1   6       22.36       23.37      0.75 o
  -3  -1   6       46.81       45.51      0.86 o
  -2  -1   6       44.63       44.50      0.63 o
  -1  -1   6        0.03       -0.11      0.36 o
   0  -1   6        0.12        0.72      0.30 o
   1  -1   6        9.85        9.73      0.41 o
   2  -1   6       42.63       39.08      0.60 o
   3  -1   6        0.28        0.65      0.47 o
   4  -1   6        0.13        1.13      0.48 o
   5  -1   6        5.11        6.44      0.66 o
   6  -1   6       10.14        9.32      0.66 o
   7  -1   6        6.42        7.61      0.80 o
   8  -1   6       37.75       42.66      1.46 o
   9  -1   6        1.19        2.97      0.88 o
  -9   0   6        0.55        2.15      0.86 o
  -8   0   6        2.44        2.64      0.84 o
  -7   0   6        2.60        2.65      0.65 o
  -6   0   6        6.26        7.24      0.65 o
  -5   0   6      177.51      163.01      3.10 o
  -4   0   6       64.47       60.95      1.00 o
  -3   0   6       13.35       11.53      0.55 o
  -2   0   6       21.78       22.99      0.50 o
  -1   0   6      128.35      159.95      0.81 o
   0   0   6      443.85      472.71      4.60 o
   1   0   6      170.20      171.30      0.92 o
   2   0   6       11.14        8.43      0.40 o
   3   0   6       90.62       89.76      0.74 o
   4   0   6       23.41       23.70      0.58 o
   5   0   6      453.86      423.53      4.86 o
   6   0   6       34.21       28.73      0.89 o
   7   0   6       23.66       23.55      0.89 o
   8   0   6       12.98       13.22      0.88 o
   9   0   6        7.65        8.45      0.89 o
  -9   1   6        6.78        4.35      1.04 o
  -8   1   6        2.04        2.35      0.79 o
  -7   1   6        1.49        1.79      0.72 o
  -6   1   6       26.74       24.64      0.73 o
  -5   1   6        0.91        1.81      0.51 o
  -4   1   6        1.41        1.96      0.49 o
  -3   1   6       10.87       12.52      0.50 o
  -2   1   6       13.03       13.96      1.10 o
  -1   1   6       18.92       24.84      0.38 o
   0   1   6       43.00       40.07      0.40 o
   1   1   6       71.52       75.36      0.55 o
   2   1   6      324.84      350.10      1.47 o
   3   1   6       31.10       35.37      0.56 o
   4   1   6        9.52       11.46      0.49 o
   5   1   6       96.89       87.34      0.92 o
   6   1   6       16.58       14.34      0.66 o
   7   1   6        0.60        2.92      0.72 o
   8   1   6        5.59        7.60      0.76 o
   9   1   6        1.18        2.27      0.84 o
  10   1   6        6.82        7.85      1.07 o
  -8   2   6        0.00        0.45      0.88 o
  -7   2   6        5.41        5.00      0.73 o
  -6   2   6       68.76       67.71      1.11 o
  -5   2   6       46.16       46.02      0.77 o
  -4   2   6       11.50        9.97      0.57 o
  -3   2   6        9.49       10.66      0.56 o
  -2   2   6      199.22      198.31      1.31 o
  -1   2   6      357.21      404.87      1.15 o
   0   2   6       73.63       76.66      0.63 o
   1   2   6      119.39      125.51      0.78 o
   2   2   6      112.76      111.22      0.78 o
   3   2   6        1.18        1.13      0.34 o
   4   2   6       14.96       15.87      0.49 o
   5   2   6      433.27      389.46      2.52 o
   6   2   6       71.38       64.12      1.00 o
   7   2   6       10.82       11.38      0.57 o
   8   2   6        0.09        1.04      0.69 o
   9   2   6        0.84        1.93      0.75 o
  10   2   6        4.30        5.63      1.01 o
  -8   3   6        3.12        2.70      1.00 o
  -7   3   6       17.37       16.29      0.82 o
  -6   3   6       34.63       34.42      1.01 o
  -5   3   6       79.07       80.19      1.53 o
  -4   3   6       13.31       14.65      0.57 o
  -3   3   6        3.59        4.24      0.51 o
  -2   3   6        0.24        1.07      0.41 o
  -1   3   6      297.02      293.50      1.62 o
   0   3   6        5.49        5.06      0.26 o
   1   3   6       85.67       82.66      0.73 o
   2   3   6      586.59      644.04      1.64 o
   3   3   6       20.56       18.41      0.44 o
   4   3   6      253.35      253.73      1.16 o
   5   3   6        2.50        2.15      0.45 o
   6   3   6       57.81       53.95      1.02 o
   7   3   6       23.04       20.75      0.64 o
   8   3   6       17.85       16.60      0.70 o
   9   3   6       13.03       11.70      0.87 o
  10   3   6        0.49        2.94      0.93 o
  -8   4   6        2.69        2.97      0.98 o
  -7   4   6        5.11        7.34      0.93 o
  -6   4   6       12.37       11.95      0.71 o
  -5   4   6        4.25        4.17      0.56 o
  -4   4   6        0.75        1.71      0.51 o
  -3   4   6        7.36        7.78      0.45 o
  -2   4   6       22.04       20.43      0.52 o
  -1   4   6      241.43      275.42      1.38 o
   0   4   6      232.32      242.13      0.85 o
   1   4   6      283.87      280.90      1.30 o
   2   4   6        5.71        8.34      0.32 o
   3   4   6       41.47       34.75      0.48 o
   4   4   6        7.36        7.48      0.41 o
   5   4   6        8.74        7.69      0.63 o
   6   4   6       33.00       33.76      0.73 o
   7   4   6       23.75       21.14      0.78 o
   8   4   6        0.00        0.67      0.72 o
   9   4   6       28.94       29.55      1.42 o
  10   4   6       12.09       12.18      1.09 o
  -7   5   6        3.65        3.02      0.91 o
  -6   5   6        8.73        8.25      0.82 o
  -5   5   6       50.67       49.50      0.97 o
  -4   5   6       31.40       29.91      0.76 o
  -3   5   6        4.55        4.62      0.42 o
  -2   5   6        0.10        0.41      0.29 o
  -1   5   6       71.89       74.22      0.58 o
   0   5   6      108.06      113.17      0.66 o
   1   5   6       58.92       66.98      0.51 o
   2   5   6       67.22       64.84      0.59 o
   3   5   6       94.41       89.18      0.71 o
   4   5   6       36.16       35.77      0.56 o
   5   5   6      128.24      120.45      0.98 o
   6   5   6      253.53      207.65      1.36 o
   7   5   6       13.69       11.46      0.79 o
   8   5   6       27.70       26.30      1.19 o
   9   5   6        0.50        0.99      0.91 o
  10   5   6        0.25        0.94      1.57 o
  -7   6   6       15.48       18.22      2.59 o
  -6   6   6        9.72       13.62      2.19 o
  -5   6   6        2.02        3.96      0.99 o
  -4   6   6       51.46       49.81      0.83 o
  -3   6   6        3.06        3.62      0.40 o
  -2   6   6       91.90       88.39      0.82 o
  -1   6   6       25.37       20.55      0.34 o
   0   6   6       46.67       49.11      0.42 o
   1   6   6      206.94      212.47      1.50 o
   2   6   6       13.45       14.80      0.27 o
   3   6   6      273.75      254.44      1.03 o
   4   6   6       48.01       43.79      0.89 o
   5   6   6       46.74       38.89      0.72 o
   6   6   6        1.83        2.98      0.51 o
   7   6   6       12.04       10.93      0.80 o
   8   6   6        4.25        5.30      0.81 o
   9   6   6        1.61        1.80      1.09 o
  10   6   6        0.29        0.96      1.49 o
  -6   7   6        0.04        1.00      2.12 o
  -5   7   6        3.34        6.28      1.97 o
  -4   7   6       13.34       13.46      1.40 o
  -3   7   6        9.33       12.32      1.48 o
  -2   7   6       31.78       29.34      0.90 o
  -1   7   6       28.39       20.73      0.63 o
   0   7   6       81.02       74.26      1.05 o
   1   7   6       11.39       10.41      0.61 o
   2   7   6       53.88       53.57      0.88 o
   3   7   6       85.75       71.58      0.54 o
   4   7   6       33.06       34.53      0.62 o
   5   7   6       70.29       68.18      1.01 o
   6   7   6       14.83       10.36      0.61 o
   7   7   6       12.65       10.92      0.93 o
   8   7   6        0.20        0.60      0.94 o
   9   7   6        2.76        3.60      1.11 o
  10   7   6        0.17        1.10      1.22 o
  -5   8   6        1.76        2.65      2.35 o
  -4   8   6        0.01        0.24      1.36 o
  -3   8   6        7.14        8.23      1.03 o
  -2   8   6       22.22       19.80      0.89 o
  -1   8   6       52.39       47.89      0.83 o
   0   8   6       56.02       52.37      0.81 o
   1   8   6       10.20       10.40      0.69 o
   2   8   6        0.44        1.56      0.98 o
   3   8   6      354.57      377.41      4.72 o
   4   8   6       64.33       68.19      2.60 o
   5   8   6       24.80       22.29      2.05 o
   6   8   6        0.08        1.09      1.52 o
   7   8   6        2.77        3.07      0.82 o
   8   8   6        1.47        1.85      1.24 o
   9   8   6        0.35        0.45      1.37 o
  -4   9   6        0.84        5.15      2.44 o
  -3   9   6        9.68       11.52      1.21 o
  -2   9   6        8.68        8.08      1.07 o
  -1   9   6        0.14        0.09      1.05 o
   0   9   6       60.41       49.33      1.25 o
   1   9   6        1.82        0.94      0.76 o
   2   9   6        0.03        0.29      0.70 o
   3   9   6       31.13       26.66      1.94 o
   4   9   6       19.19       25.55      2.24 o
   5   9   6        3.04        2.85      1.73 o
   6   9   6        0.31       -0.23      1.59 o
   7   9   6        2.57        0.30      2.06 o
   8   9   6        9.00       10.37      2.11 o
   9   9   6        4.46        6.29      2.22 o
  -3  10   6       23.82       25.85      3.12 o
  -2  10   6        4.93        8.21      1.18 o
  -1  10   6        0.17        2.61      1.73 o
   0  10   6       19.32       16.18      1.00 o
   1  10   6       13.00       11.85      1.06 o
   2  10   6        0.93        1.43      0.85 o
   3  10   6       81.25       96.65      3.10 o
   4  10   6       39.87       40.23      1.52 o
   5  10   6       22.61       19.12      2.26 o
   6  10   6        0.56        0.56      1.81 o
   7  10   6        9.58       11.45      2.48 o
   8  10   6        7.69       11.38      2.43 o
   9  10   6        0.41        0.25      2.43 o
  -2  11   6        0.64        1.14      2.30 o
  -1  11   6        8.95        8.51      1.47 o
   0  11   6       18.50       18.44      1.34 o
   1  11   6        2.28        3.20      0.89 o
   2  11   6        3.02        1.56      0.89 o
   3  11   6        2.16        3.25      1.34 o
   4  11   6       23.20       20.90      2.42 o
   5  11   6        0.81        1.98      1.29 o
   6  11   6       10.04       12.11      2.55 o
   7  11   6        0.91        2.14      1.49 o
   8  11   6        1.47        1.15      1.57 o
   0  12   6        2.72        5.76      1.96 o
   1  12   6        5.24        8.65      1.57 o
   2  12   6       17.87       19.35      1.28 o
   3  12   6        1.17        1.31      1.57 o
   4  12   6        7.32        9.09      2.18 o
   5  12   6        0.02        2.99      2.33 o
   6  12   6        4.52        5.24      1.56 o
   3  13   6        6.87        2.78      1.46 o
   4  13   6        3.56        4.58      1.77 o
  -3  -9   7        0.01       -0.39      1.96 o
  -2  -9   7        1.40        1.79      2.21 o
  -1  -9   7        8.03        6.31      1.64 o
  -5  -8   7        1.62        3.57      2.42 o
  -4  -8   7        0.26        1.76      1.92 o
  -3  -8   7        4.21        3.58      1.99 o
  -2  -8   7        1.10        0.93      1.96 o
  -1  -8   7        6.94        6.41      1.47 o
   0  -8   7        9.81        9.59      1.48 o
   1  -8   7        0.44        1.15      1.47 o
   2  -8   7        4.09        2.93      1.52 o
  -6  -7   7        0.55        1.02      1.04 o
  -5  -7   7        0.38        0.57      0.83 o
  -4  -7   7        1.51        1.20      0.82 o
  -3  -7   7        0.99        0.99      0.78 o
  -2  -7   7        0.51        1.55      0.78 o
  -1  -7   7        0.11        0.93      0.58 o
   0  -7   7        1.01        1.77      0.61 o
   1  -7   7        0.91        0.93      0.63 o
   2  -7   7        5.91        6.31      1.12 o
   3  -7   7        0.29        0.91      2.01 o
   4  -7   7        2.03        1.82      1.53 o
  -7  -6   7        0.07        0.46      0.87 o
  -6  -6   7        0.25        1.10      0.98 o
  -5  -6   7        3.47        2.99      0.81 o
  -4  -6   7        4.47        4.43      0.74 o
  -3  -6   7        1.27        1.88      0.74 o
  -2  -6   7        0.00        0.30      0.81 o
  -1  -6   7        2.64        1.82      0.58 o
   0  -6   7        0.35        0.61      0.55 o
   1  -6   7        6.32        6.80      0.60 o
   2  -6   7        2.78        4.00      0.58 o
   3  -6   7       10.78       11.26      0.67 o
   4  -6   7        2.35        2.00      0.71 o
   5  -6   7        2.44        2.39      0.78 o
  -8  -5   7        0.11        1.20      1.08 o
  -7  -5   7        0.34        1.00      0.84 o
  -6  -5   7        0.40        0.08      0.83 o
  -5  -5   7        1.54        1.77      0.76 o
  -4  -5   7        0.45        0.92      0.67 o
  -3  -5   7        9.45        9.57      0.90 o
  -2  -5   7        0.64        1.31      0.60 o
  -1  -5   7        0.57        1.17      0.54 o
   0  -5   7        0.79        1.25      0.55 o
   1  -5   7        1.24        1.64      0.51 o
   2  -5   7        3.59        4.40      0.61 o
   3  -5   7        0.27        1.44      0.63 o
   4  -5   7       29.47       23.87      0.80 o
   5  -5   7        2.34        1.99      0.73 o
   6  -5   7        5.66        8.01      0.84 o
  -8  -4   7        1.08        0.80      0.87 o
  -7  -4   7        0.48        0.82      0.97 o
  -6  -4   7        2.56        2.11      0.79 o
  -5  -4   7        0.63        1.47      0.79 o
  -4  -4   7        5.38        5.82      0.65 o
  -3  -4   7        0.00        0.78      0.64 o
  -2  -4   7        3.53        4.26      0.55 o
  -1  -4   7        7.91        6.55      0.57 o
   0  -4   7       18.22       18.05      0.57 o
   1  -4   7       18.87       18.92      0.59 o
   2  -4   7        5.06        5.36      0.59 o
   3  -4   7       10.21       10.60      0.67 o
   4  -4   7       19.02       15.70      0.71 o
   5  -4   7        0.99        2.39      0.67 o
   6  -4   7        0.39        1.38      0.77 o
   7  -4   7        0.00        0.52      1.10 o
  -8  -3   7        0.39        0.77      0.86 o
  -7  -3   7        0.86        0.71      0.75 o
  -6  -3   7        3.25        3.07      0.78 o
  -5  -3   7        0.21        1.14      0.72 o
  -4  -3   7        0.02        0.89      0.70 o
  -3  -3   7      148.78      123.90      1.86 o
  -2  -3   7      107.61      102.15      1.54 o
  -1  -3   7       38.72       37.75      0.71 o
   0  -3   7        0.41        0.40      0.45 o
   1  -3   7       72.18       72.02      1.31 o
   2  -3   7        0.54        1.21      0.53 o
   3  -3   7        8.22        7.54      0.64 o
   4  -3   7        0.17        1.09      0.59 o
   5  -3   7        2.92        3.48      0.62 o
   6  -3   7       13.50       14.07      0.81 o
   7  -3   7        0.22        0.69      0.87 o
  -8  -2   7        0.29        0.83      0.78 o
  -7  -2   7        0.64        1.85      0.70 o
  -6  -2   7        6.53        6.14      0.76 o
  -5  -2   7        7.25        6.43      0.72 o
  -4  -2   7        7.20        5.34      0.77 o
  -3  -2   7      123.47      101.19      2.40 o
  -2  -2   7      185.11      170.28      1.26 o
  -1  -2   7        1.00        0.54      0.44 o
   0  -2   7       86.26       89.12      0.79 o
   1  -2   7        4.23        4.41      0.30 o
   2  -2   7        0.02        0.26      0.51 o
   3  -2   7       11.56       12.12      0.63 o
   4  -2   7        3.57        3.57      0.60 o
   5  -2   7        0.11        0.85      0.68 o
   6  -2   7        1.99        1.71      0.72 o
   7  -2   7        2.32        2.80      0.82 o
   8  -2   7        0.10        1.20      0.91 o
  -8  -1   7        0.72        1.38      0.85 o
  -7  -1   7        2.43        2.36      0.70 o
  -6  -1   7        4.87        3.98      0.71 o
  -5  -1   7        3.09        3.46      0.69 o
  -4  -1   7       29.88       26.32      0.90 o
  -3  -1   7       12.67       13.36      0.91 o
  -2  -1   7        0.66        2.00      0.38 o
  -1  -1   7      144.01      144.64      1.83 o
   0  -1   7      110.73      111.15      0.75 o
   1  -1   7       70.04       65.70      0.76 o
   2  -1   7        4.50        5.43      0.45 o
   3  -1   7       48.19       45.56      0.74 o
   4  -1   7       16.45       17.40      0.66 o
   5  -1   7       19.40       17.55      0.78 o
   6  -1   7        4.06        3.87      0.64 o
   7  -1   7       23.57       25.42      0.92 o
   8  -1   7        0.18        2.62      0.87 o
   9  -1   7        0.92        2.45      0.90 o
  -8   0   7        0.04        2.15      1.00 o
  -7   0   7        3.32        3.43      0.72 o
  -6   0   7        0.89        1.52      0.63 o
  -5   0   7       12.92       11.46      0.75 o
  -4   0   7       25.21       22.59      0.81 o
  -3   0   7       42.97       47.80      0.92 o
  -2   0   7       26.68       25.83      0.55 o
  -1   0   7      132.76      130.23      0.81 o
   0   0   7      313.25      330.37      2.19 o
   1   0   7      151.58      145.03      1.40 o
   2   0   7        2.68        3.74      0.44 o
   3   0   7        0.15        1.16      0.41 o
   4   0   7       53.42       55.00      0.79 o
   5   0   7      485.78      454.64      3.17 o
   6   0   7        1.95        1.93      0.72 o
   7   0   7        0.90        1.81      0.73 o
   8   0   7       14.53       13.59      0.91 o
   9   0   7       17.38       19.07      1.07 o
  -8   1   7        0.10        0.74      0.96 o
  -7   1   7        3.59        3.56      0.82 o
  -6   1   7        1.66        1.42      0.61 o
  -5   1   7        1.93        1.64      0.65 o
  -4   1   7        6.45        4.82      0.79 o
  -3   1   7        6.17        6.23      0.64 o
  -2   1   7        0.93        0.64      0.61 o
  -1   1   7      144.03      159.95      0.94 o
   0   1   7       57.14       59.16      0.51 o
   1   1   7      328.14      317.44      1.11 o
   2   1   7      125.85      132.77      0.82 o
   3   1   7        1.03        2.25      0.46 o
   4   1   7      217.01      202.18      1.37 o
   5   1   7      317.77      294.69      1.73 o
   6   1   7        2.55        3.69      0.67 o
   7   1   7       15.24       14.98      0.76 o
   8   1   7        4.79        5.56      0.74 o
   9   1   7        0.19        1.19      0.86 o
  -8   2   7        0.07        1.16      0.82 o
  -7   2   7        0.00        0.75      0.77 o
  -6   2   7        1.25        1.44      0.70 o
  -5   2   7        0.83        0.86      0.68 o
  -4   2   7       10.11       10.37      0.80 o
  -3   2   7       27.93       32.27      0.73 o
  -2   2   7       40.47       46.29      0.81 o
  -1   2   7      118.21      117.43      1.65 o
   0   2   7       42.71       39.31      0.67 o
   1   2   7       29.92       34.44      0.55 o
   2   2   7      243.73      246.56      2.58 o
   3   2   7        1.10        1.03      0.42 o
   4   2   7        5.00        6.01      0.71 o
   5   2   7       29.76       28.42      0.71 o
   6   2   7       24.18       21.07      0.70 o
   7   2   7        2.29        3.36      0.72 o
   8   2   7        0.04        1.11      0.79 o
   9   2   7        0.23        1.57      0.84 o
  10   2   7        3.34        3.25      0.91 o
  -8   3   7        0.51        0.94      0.88 o
  -7   3   7        2.94        3.30      0.75 o
  -6   3   7        5.14        4.48      0.75 o
  -5   3   7       74.35       75.69      1.61 o
  -4   3   7       31.25       31.83      0.86 o
  -3   3   7       17.80       16.74      0.64 o
  -2   3   7      150.65      157.29      3.19 o
  -1   3   7      264.59      279.28      2.49 o
   0   3   7       52.96       42.33      0.53 o
   1   3   7        5.64        6.65      0.37 o
   2   3   7        0.88        1.70      0.35 o
   3   3   7        5.55        5.53      0.40 o
   4   3   7       64.95       60.21      0.74 o
   5   3   7        0.61        0.84      0.52 o
   6   3   7        0.61        0.23      0.51 o
   7   3   7        5.77        6.42      0.58 o
   8   3   7       19.20       21.22      0.84 o
   9   3   7        0.02        0.98      0.87 o
  10   3   7        0.00        1.27      1.15 o
  -7   4   7        9.19        7.41      0.79 o
  -6   4   7        7.05        7.17      0.72 o
  -5   4   7       36.28       34.76      0.83 o
  -4   4   7      127.87      125.15      1.79 o
  -3   4   7       10.19       10.14      0.65 o
  -2   4   7        4.36        3.94      0.47 o
  -1   4   7       69.62       65.44      0.76 o
   0   4   7        0.22        0.30      0.22 o
   1   4   7       11.48        9.51      0.36 o
   2   4   7        0.04        0.09      0.32 o
   3   4   7      161.63      161.81      0.97 o
   4   4   7        1.23        1.43      0.38 o
   5   4   7        8.18        5.08      0.48 o
   6   4   7       37.28       36.14      0.72 o
   7   4   7        5.82        6.02      0.56 o
   8   4   7       35.50       37.24      0.94 o
   9   4   7       25.26       28.21      1.03 o
  10   4   7        0.21        0.08      1.04 o
  -7   5   7        1.09        1.61      0.91 o
  -6   5   7        2.78        2.80      0.67 o
  -5   5   7        0.53        2.16      0.58 o
  -4   5   7        5.43        5.50      0.52 o
  -3   5   7       28.85       25.12      0.76 o
  -2   5   7        3.24        2.67      0.44 o
  -1   5   7        3.83        5.86      0.39 o
   0   5   7      128.74      126.79      0.75 o
   1   5   7      160.12      150.99      1.07 o
   2   5   7       42.88       46.61      0.58 o
   3   5   7        5.30        5.86      0.38 o
   4   5   7        4.40        2.86      0.39 o
   5   5   7       91.37       77.06      0.80 o
   6   5   7        0.11        0.86      0.58 o
   7   5   7        2.03        2.12      0.60 o
   8   5   7       24.07       27.38      0.79 o
   9   5   7        2.62        3.28      0.75 o
  10   5   7        0.29        2.08      0.93 o
  -6   6   7        7.55       11.67      2.27 o
  -5   6   7        3.67        4.25      1.49 o
  -4   6   7       11.69       12.92      0.56 o
  -3   6   7       11.27       12.25      0.48 o
  -2   6   7       68.77       63.70      0.69 o
  -1   6   7        0.03        0.43      0.33 o
   0   6   7        0.07        0.26      0.32 o
   1   6   7        0.78        1.96      0.25 o
   2   6   7       69.96       66.64      0.56 o
   3   6   7      325.36      302.03      2.21 o
   4   6   7        9.27       10.02      0.43 o
   5   6   7       61.59       47.60      0.72 o
   6   6   7        5.15        2.35      0.52 o
   7   6   7        6.97        5.78      0.62 o
   8   6   7        0.66        0.98      0.64 o
   9   6   7        2.61        2.66      0.78 o
  10   6   7        3.53        4.48      1.12 o
  -6   7   7        0.40        0.07      2.14 o
  -5   7   7        1.15        2.71      1.52 o
  -4   7   7        0.18        0.65      1.35 o
  -3   7   7       47.69       42.02      1.77 o
  -2   7   7       48.49       47.95      1.00 o
  -1   7   7       16.79       13.23      0.72 o
   0   7   7       70.33       58.48      2.11 o
   1   7   7       27.07       32.42      0.78 o
   2   7   7      508.42      469.21      4.25 o
   3   7   7      359.62      346.57      2.22 o
   4   7   7       38.53       40.44      0.63 o
   5   7   7       85.27       83.70      0.85 o
   6   7   7       41.14       40.42      0.75 o
   7   7   7        3.24        2.44      0.57 o
   8   7   7        4.51        6.05      0.77 o
   9   7   7        1.23        0.41      0.84 o
  10   7   7        2.30        2.04      0.96 o
  -5   8   7        6.65        9.15      2.01 o
  -4   8   7        0.00        2.01      1.48 o
  -3   8   7        4.51        5.89      1.37 o
  -2   8   7        8.36        7.82      0.81 o
  -1   8   7       11.96        6.94      0.75 o
   0   8   7       30.79       23.72      0.83 o
   1   8   7       12.25       11.62      0.69 o
   2   8   7       16.04       16.18      1.76 o
   3   8   7       31.91       25.70      1.98 o
   4   8   7       32.80       29.87      1.95 o
   5   8   7        2.33        4.23      1.81 o
   6   8   7        0.45        2.61      1.62 o
   7   8   7        1.36        1.12      1.10 o
   8   8   7        4.75        4.21      0.95 o
   9   8   7        0.59        0.50      1.10 o
  -4   9   7       26.25       24.54      1.88 o
  -3   9   7       14.78       20.39      1.65 o
  -2   9   7        3.01        0.94      1.28 o
  -1   9   7       13.31       11.55      0.84 o
   0   9   7        7.19        8.45      0.83 o
   1   9   7        6.53        7.79      0.86 o
   2   9   7        1.74        2.00      1.65 o
   3   9   7        7.43        8.20      1.28 o
   4   9   7       11.04       17.04      2.06 o
   5   9   7       27.52       28.24      2.10 o
   6   9   7        5.51        9.37      2.08 o
   7   9   7        0.23        1.95      1.82 o
   8   9   7        0.08        0.60      1.95 o
   9   9   7        1.09        3.69      2.24 o
  -3  10   7        4.72        6.01      1.62 o
  -2  10   7        4.44        3.34      1.44 o
  -1  10   7        7.17        7.82      1.86 o
   0  10   7        1.53        2.80      1.18 o
   1  10   7       32.66       27.53      1.19 o
   2  10   7        3.16        3.06      1.03 o
   3  10   7        1.39        0.59      1.29 o
   4  10   7        4.73        2.36      1.92 o
   5  10   7        6.84       10.76      2.08 o
   6  10   7       14.13       16.87      2.35 o
   7  10   7        2.88        7.48      2.38 o
   8  10   7        2.45        4.44      2.44 o
  -2  11   7        1.64        1.72      2.38 o
  -1  11   7        0.30        2.32      2.02 o
   0  11   7        1.05        2.53      1.84 o
   1  11   7        0.00        0.65      1.19 o
   2  11   7        0.57        0.00      1.05 o
   3  11   7        0.27        0.57      1.35 o
   4  11   7       22.49       28.77      1.82 o
   5  11   7        0.01        0.75      1.24 o
   6  11   7       24.15       26.16      2.83 o
   7  11   7        6.92        7.46      2.44 o
   8  11   7        0.00        0.85      2.45 o
   0  12   7        5.08        8.06      2.09 o
   1  12   7       10.68       14.97      2.11 o
   2  12   7        0.11        1.05      1.34 o
   3  12   7       19.79       24.96      2.61 o
   4  12   7        2.39        5.04      2.32 o
   5  12   7        0.01        1.53      2.09 o
   6  12   7        1.04        1.35      2.34 o
   3  13   7        0.14        0.02      1.96 o
  -4  -8   8        0.36        1.41      1.92 o
  -3  -8   8        1.15        2.62      2.00 o
  -2  -8   8        1.86        2.12      1.40 o
  -1  -8   8        3.61        4.02      1.53 o
   0  -8   8       10.38       10.69      3.03 o
   1  -8   8        2.24        2.94      1.47 o
  -5  -7   8        1.59        1.70      1.00 o
  -4  -7   8        6.16        5.53      0.96 o
  -3  -7   8        0.16        1.16      0.86 o
  -2  -7   8        1.29        2.23      0.86 o
  -1  -7   8        5.69        5.85      0.67 o
   0  -7   8        0.25        1.05      0.65 o
   1  -7   8        0.00        0.51      0.90 o
   2  -7   8        2.82        2.80      1.44 o
   3  -7   8        0.71        2.18      2.25 o
  -6  -6   8        1.01        1.55      0.94 o
  -5  -6   8        0.60        1.20      0.88 o
  -4  -6   8        4.32        3.83      0.87 o
  -3  -6   8        0.54        1.50      0.82 o
  -2  -6   8        0.00        1.25      0.91 o
  -1  -6   8        1.56        1.92      0.60 o
   0  -6   8        0.05        0.55      0.59 o
   1  -6   8        0.96        1.46      0.61 o
   2  -6   8        0.74        1.34      0.65 o
   3  -6   8       15.16       14.87      0.80 o
   4  -6   8        0.00        1.47      0.82 o
  -7  -5   8        0.71        1.58      0.96 o
  -6  -5   8        3.27        3.08      0.94 o
  -5  -5   8       11.93       13.13      0.94 o
  -4  -5   8        1.44        2.35      0.79 o
  -3  -5   8        3.80        4.37      0.77 o
  -2  -5   8        0.14        0.84      0.60 o
  -1  -5   8        4.18        3.39      0.61 o
   0  -5   8        0.16        0.36      0.56 o
   1  -5   8       15.11       14.49      0.66 o
   2  -5   8        0.90        1.59      0.62 o
   3  -5   8        5.10        5.71      0.70 o
   4  -5   8        5.92        6.31      0.75 o
   5  -5   8        1.43        2.56      0.77 o
  -7  -4   8        1.58        2.33      0.95 o
  -6  -4   8        1.17        2.40      0.92 o
  -5  -4   8        6.38        7.05      0.86 o
  -4  -4   8        4.78        4.04      0.71 o
  -3  -4   8        4.37        4.88      0.76 o
  -2  -4   8        4.97        5.10      0.58 o
  -1  -4   8        0.21        0.86      0.57 o
   0  -4   8        3.23        3.35      0.52 o
   1  -4   8        3.85        4.97      0.55 o
   2  -4   8       25.12       25.51      0.77 o
   3  -4   8       93.64       90.14      1.62 o
   4  -4   8        0.54        1.19      0.65 o
   5  -4   8        2.85        2.80      0.72 o
   6  -4   8        0.02        0.73      1.01 o
  -8  -3   8        0.65        0.88      0.84 o
  -7  -3   8        0.34        1.12      0.86 o
  -6  -3   8        0.25        0.65      0.83 o
  -5  -3   8        1.43        2.20      0.73 o
  -4  -3   8        3.29        3.43      0.82 o
  -3  -3   8       11.87       13.38      0.77 o
  -2  -3   8        5.81        4.76      0.58 o
  -1  -3   8       26.84       24.23      0.70 o
   0  -3   8       22.71       20.10      0.61 o
   1  -3   8       50.25       49.37      0.82 o
   2  -3   8       38.36       36.51      0.81 o
   3  -3   8        0.59        0.77      0.66 o
   4  -3   8       10.74       11.19      0.76 o
   5  -3   8        0.74        1.37      0.73 o
   6  -3   8        0.00        0.58      0.80 o
   7  -3   8        0.24        0.95      0.90 o
  -8  -2   8        0.00        0.72      0.88 o
  -7  -2   8        5.96        6.35      0.78 o
  -6  -2   8        1.56        1.84      0.83 o
  -5  -2   8        7.29        8.06      0.79 o
  -4  -2   8       14.42       12.83      0.97 o
  -3  -2   8       34.53       31.29      0.84 o
  -2  -2   8       46.90       44.38      0.78 o
  -1  -2   8       11.74       10.12      0.54 o
   0  -2   8       11.98       11.25      0.52 o
   1  -2   8       21.30       24.67      0.66 o
   2  -2   8       93.72       90.80      1.07 o
   3  -2   8        5.70        5.33      0.59 o
   4  -2   8        0.25        2.10      0.64 o
   5  -2   8        9.85       10.14      0.72 o
   6  -2   8        3.09        3.34      0.71 o
   7  -2   8        9.97       11.41      0.86 o
   8  -2   8        0.98        2.40      0.91 o
  -8  -1   8        1.03        1.87      0.88 o
  -7  -1   8        0.06        1.13      0.72 o
  -6  -1   8       13.90       14.71      0.89 o
  -5  -1   8        0.12        1.09      0.68 o
  -4  -1   8        2.95        3.00      0.73 o
  -3  -1   8        6.06        7.62      0.59 o
  -2  -1   8       23.28       22.44      0.55 o
  -1  -1   8       12.53       11.75      0.48 o
   0  -1   8       34.84       32.09      0.66 o
   1  -1   8       49.39       41.03      0.69 o
   2  -1   8       80.16       75.41      1.20 o
   3  -1   8       50.27       47.15      0.81 o
   4  -1   8      254.77      239.62      2.36 o
   5  -1   8       47.70       43.87      1.03 o
   6  -1   8        2.81        3.71      0.73 o
   7  -1   8        1.09        2.16      0.74 o
   8  -1   8        6.48        8.26      0.95 o
  -8   0   8        0.03        0.17      1.11 o
  -7   0   8        0.18        1.13      0.77 o
  -6   0   8        9.67       10.80      0.87 o
  -5   0   8        0.02        0.68      0.77 o
  -4   0   8        0.66        0.37      0.72 o
  -3   0   8        3.82        3.32      0.67 o
  -2   0   8        9.58       10.27      0.49 o
  -1   0   8       33.32       32.49      0.54 o
   0   0   8        0.75        0.66      0.37 o
   1   0   8        2.64        2.53      0.43 o
   2   0   8       70.16       67.66      0.80 o
   3   0   8        7.78        6.96      0.52 o
   4   0   8        0.86        0.51      0.68 o
   5   0   8       78.40       74.62      1.13 o
   6   0   8       21.85       21.42      0.92 o
   7   0   8       13.77       13.70      0.84 o
   8   0   8        7.18        8.67      0.86 o
   9   0   8        5.30        6.00      0.98 o
  -8   1   8        2.79        3.72      0.90 o
  -7   1   8       15.98       18.25      0.92 o
  -6   1   8        4.76        6.61      0.80 o
  -5   1   8        4.93        4.81      0.81 o
  -4   1   8        0.76        1.13      0.93 o
  -3   1   8       27.70       24.82      0.98 o
  -2   1   8        1.71        2.55      0.59 o
  -1   1   8       77.55       83.66      0.67 o
   0   1   8      207.32      177.80      1.26 o
   1   1   8      325.40      304.70      3.44 o
   2   1   8       65.23       66.22      0.69 o
   3   1   8       10.47        9.66      0.54 o
   4   1   8      389.57      355.69      2.31 o
   5   1   8        5.07        6.26      0.60 o
   6   1   8        1.57        1.70      0.68 o
   7   1   8        0.59        1.37      0.70 o
   8   1   8        6.74        7.99      0.86 o
   9   1   8        6.29        7.38      0.91 o
  -8   2   8        0.16        1.17      0.86 o
  -7   2   8        1.10        1.84      0.85 o
  -6   2   8       21.50       22.08      0.87 o
  -5   2   8        5.52        5.67      0.83 o
  -4   2   8        0.29        0.74      0.69 o
  -3   2   8        1.06        1.31      0.62 o
  -2   2   8       89.01       85.55      2.04 o
  -1   2   8        0.22        0.53      0.15 o
   0   2   8       24.96       22.24      0.52 o
   1   2   8      160.16      160.39      1.89 o
   2   2   8       70.23       73.58      0.79 o
   3   2   8       50.30       53.11      0.75 o
   4   2   8       35.31       31.45      0.69 o
   5   2   8        0.70        1.84      0.54 o
   6   2   8       16.26       16.28      0.72 o
   7   2   8       54.81       49.50      1.07 o
   8   2   8        3.22        3.89      0.79 o
   9   2   8        3.76        3.10      0.85 o
  -7   3   8        6.94        7.90      0.84 o
  -6   3   8        1.11        1.19      0.75 o
  -5   3   8        7.79        7.88      0.72 o
  -4   3   8        0.30        1.12      0.65 o
  -3   3   8        1.58        2.46      0.58 o
  -2   3   8       31.49       32.70      0.79 o
  -1   3   8      101.05      109.70      1.40 o
   0   3   8       13.99       11.17      0.44 o
   1   3   8      122.36      122.83      0.91 o
   2   3   8        0.39        0.48      0.24 o
   3   3   8        2.69        2.83      0.43 o
   4   3   8        5.01        5.83      0.75 o
   5   3   8       29.17       25.14      0.73 o
   6   3   8       10.82       11.72      0.64 o
   7   3   8        0.12        2.64      0.65 o
   8   3   8       38.13       39.68      1.17 o
   9   3   8        7.22        8.73      0.90 o
  -7   4   8        0.84        1.52      0.79 o
  -6   4   8       22.71       21.52      0.83 o
  -5   4   8       33.49       31.47      0.87 o
  -4   4   8       35.79       32.82      0.75 o
  -3   4   8       18.03       18.91      0.70 o
  -2   4   8       54.45       53.65      1.00 o
  -1   4   8        5.02        4.55      0.50 o
   0   4   8       82.15       74.78      1.25 o
   1   4   8        3.79        3.84      0.40 o
   2   4   8        7.52        8.54      0.43 o
   3   4   8       44.32       41.16      0.84 o
   4   4   8        0.47        1.22      0.43 o
   5   4   8        6.87        3.07      0.53 o
   6   4   8       38.74       35.76      0.74 o
   7   4   8       17.25       15.45      0.68 o
   8   4   8        0.48        1.39      0.65 o
   9   4   8        2.41        2.49      0.92 o
  10   4   8        0.13        1.61      0.92 o
  -7   5   8        0.27        1.51      1.18 o
  -6   5   8        6.33        7.04      0.73 o
  -5   5   8       15.77       15.41      0.68 o
  -4   5   8        2.77        2.62      0.56 o
  -3   5   8       51.26       51.78      0.84 o
  -2   5   8       27.53       24.58      0.65 o
  -1   5   8        0.41        0.98      0.46 o
   0   5   8        4.72        5.82      0.46 o
   1   5   8       63.34       57.25      0.77 o
   2   5   8      303.09      278.08      2.36 o
   3   5   8       99.39       93.51      0.92 o
   4   5   8        5.17        4.78      0.45 o
   5   5   8        0.03       -0.08      0.49 o
   6   5   8       16.97       15.89      0.61 o
   7   5   8        1.34        1.84      0.56 o
   8   5   8       20.84       21.84      0.80 o
   9   5   8        1.32        1.12      0.92 o
  10   5   8        2.77        3.73      1.02 o
  -6   6   8        0.04        1.12      2.05 o
  -5   6   8        0.09        2.62      1.93 o
  -4   6   8       15.81       16.74      0.65 o
  -3   6   8       56.29       55.46      1.09 o
  -2   6   8       20.29       20.08      0.53 o
  -1   6   8        0.16        0.89      0.40 o
   0   6   8        6.39        6.65      0.38 o
   1   6   8       41.96       40.77      0.80 o
   2   6   8        7.50        6.01      0.39 o
   3   6   8       31.43       29.21      0.54 o
   4   6   8        6.32        5.12      0.43 o
   5   6   8        0.04        1.25      0.45 o
   6   6   8       38.45       32.00      0.78 o
   7   6   8        9.45        9.45      0.62 o
   8   6   8        3.81        3.47      0.67 o
   9   6   8        6.10        7.89      0.73 o
  10   6   8        1.20        1.02      1.07 o
  -6   7   8        0.49       -0.55      2.25 o
  -5   7   8        0.88        4.95      3.59 o
  -4   7   8        1.39        2.49      1.33 o
  -3   7   8       12.55       13.20      1.40 o
  -2   7   8       39.17       40.37      1.24 o
  -1   7   8       27.55       27.11      1.06 o
   0   7   8       15.55       13.33      1.76 o
   1   7   8        0.04        0.41      0.64 o
   2   7   8      504.38      470.61      2.42 o
   3   7   8       15.90       16.93      0.57 o
   4   7   8        6.82        5.70      0.41 o
   5   7   8        3.85        3.78      0.47 o
   6   7   8       46.19       42.47      0.74 o
   7   7   8       14.59       14.70      0.66 o
   8   7   8        1.26        1.36      0.66 o
   9   7   8        0.02        0.93      0.87 o
  -5   8   8        0.36        2.42      2.50 o
  -4   8   8        0.45        2.68      1.49 o
  -3   8   8        2.53        2.33      1.71 o
  -2   8   8        2.74        4.24      0.99 o
  -1   8   8       36.20       29.72      1.14 o
   0   8   8        6.63        4.67      0.99 o
   1   8   8        1.15        2.53      1.09 o
   2   8   8       43.46       37.28      2.10 o
   3   8   8        1.75        2.33      1.59 o
   4   8   8        0.00        0.70      1.57 o
   5   8   8        2.93        2.10      1.23 o
   6   8   8        0.77        2.62      1.72 o
   7   8   8        8.01       11.03      2.13 o
   8   8   8        0.29        0.21      1.93 o
   9   8   8       21.87       24.88      2.60 o
  -4   9   8       17.01       23.62      2.22 o
  -3   9   8        6.94        8.84      1.56 o
  -2   9   8        0.05        0.79      1.27 o
  -1   9   8       45.52       41.82      1.31 o
   0   9   8       10.60       10.17      1.39 o
   1   9   8        0.01       -0.18      1.08 o
   2   9   8       15.46       13.77      1.90 o
   3   9   8       10.82        7.03      1.84 o
   4   9   8        4.27        3.88      1.25 o
   5   9   8        0.00        0.45      1.34 o
   6   9   8        6.36        7.26      1.85 o
   7   9   8       17.16       18.68      2.47 o
   8   9   8        1.24        2.26      2.28 o
   9   9   8        0.07        1.88      2.53 o
  -3  10   8        0.68        1.85      1.59 o
  -2  10   8        3.67        2.06      2.31 o
  -1  10   8        8.07       10.19      2.06 o
   0  10   8        1.49        1.75      1.25 o
   1  10   8       23.16       22.07      1.45 o
   2  10   8        0.04        0.03      1.79 o
   3  10   8        5.49        4.41      1.97 o
   4  10   8        2.39        4.55      1.69 o
   5  10   8       13.32       16.12      1.96 o
   6  10   8        1.26        3.67      2.36 o
   7  10   8        0.04        3.01      2.23 o
   8  10   8        0.32        1.88      2.31 o
  -1  11   8        0.04        3.57      2.17 o
   0  11   8        8.31       10.36      2.05 o
   1  11   8        6.09        7.82      1.37 o
   2  11   8        0.04        0.27      1.80 o
   3  11   8        0.03        0.05      2.00 o
   4  11   8        0.91        1.62      1.52 o
   5  11   8        7.14        8.83      1.59 o
   6  11   8       11.24       11.39      2.67 o
   7  11   8        0.01        2.52      2.60 o
   0  12   8        1.84        6.84      2.24 o
   1  12   8        0.19        1.47      1.41 o
   2  12   8        0.07        0.64      2.04 o
   3  12   8        0.58        1.37      2.22 o
   4  12   8        3.75        4.44      2.38 o
   5  12   8        1.00        1.48      1.66 o
   6  12   8        0.64        0.41      1.74 o
  -4  -7   9        0.17        1.46      1.13 o
  -3  -7   9        0.02        0.43      0.94 o
  -2  -7   9        0.06        0.58      1.07 o
  -1  -7   9        4.73        4.20      0.73 o
   0  -7   9        2.83        3.76      0.73 o
   1  -7   9        0.38        0.89      0.94 o
   2  -7   9        0.08        0.92      2.04 o
  -5  -6   9        4.86        5.34      1.06 o
  -4  -6   9        0.04        0.60      0.92 o
  -3  -6   9        0.17        1.33      0.88 o
  -2  -6   9        2.50        2.51      0.87 o
  -1  -6   9        1.69        1.25      0.65 o
   0  -6   9        4.68        4.97      0.68 o
   1  -6   9        0.53        0.74      0.67 o
   2  -6   9        0.05        0.87      0.76 o
   3  -6   9       23.96       21.12      0.89 o
  -6  -5   9        2.60        4.70      1.00 o
  -5  -5   9        0.00        1.14      0.98 o
  -4  -5   9        0.00        0.51      0.86 o
  -3  -5   9        1.41        2.70      0.82 o
  -2  -5   9        0.01        1.11      0.80 o
  -1  -5   9        3.55        3.03      0.62 o
   0  -5   9        5.60        4.04      0.63 o
   1  -5   9       10.21       10.01      0.69 o
   2  -5   9       27.21       26.57      0.84 o
   3  -5   9        4.22        5.32      0.79 o
   4  -5   9       10.78        8.19      0.82 o
   5  -5   9        4.32        4.47      0.84 o
  -7  -4   9        0.04        1.46      1.11 o
  -6  -4   9        0.04        1.21      0.93 o
  -5  -4   9        6.45        5.87      0.99 o
  -4  -4   9       10.25        8.96      0.84 o
  -3  -4   9        7.41        6.69      0.83 o
  -2  -4   9       42.42       36.86      0.86 o
  -1  -4   9        3.08        2.55      0.62 o
   0  -4   9       29.14       27.34      0.73 o
   1  -4   9        0.42        0.71      0.61 o
   2  -4   9        1.20        1.61      0.70 o
   3  -4   9        1.08        2.09      0.75 o
   4  -4   9        0.01        0.62      0.75 o
   5  -4   9        5.87        6.11      0.78 o
   6  -4   9        0.00        1.29      0.89 o
  -7  -3   9        0.24        0.59      1.01 o
  -6  -3   9       20.89       22.37      1.07 o
  -5  -3   9        0.16        2.13      0.90 o
  -4  -3   9       10.33       10.28      1.33 o
  -3  -3   9       36.81       28.37      1.24 o
  -2  -3   9        0.09        1.35      0.55 o
  -1  -3   9        1.50        2.03      0.56 o
   0  -3   9        1.01        0.57      0.51 o
   1  -3   9        4.44        4.77      0.56 o
   2  -3   9       74.25       70.74      1.14 o
   3  -3   9       49.06       43.29      1.03 o
   4  -3   9       13.37       12.96      0.80 o
   5  -3   9        1.79        3.04      0.79 o
   6  -3   9        2.33        3.19      0.83 o
  -7  -2   9        5.02        5.60      0.88 o
  -6  -2   9        0.07        0.54      0.85 o
  -5  -2   9        0.35        1.08      0.83 o
  -4  -2   9        1.24        1.67      0.91 o
  -3  -2   9        2.28        2.45      0.66 o
  -2  -2   9       25.54       22.17      0.66 o
  -1  -2   9       14.84       12.54      0.63 o
   0  -2   9        0.04       -0.27      0.59 o
   1  -2   9       54.65       53.97      0.87 o
   2  -2   9      100.86       93.65      1.65 o
   3  -2   9       82.92       78.56      1.17 o
   4  -2   9        1.19        2.24      0.71 o
   5  -2   9        2.75        4.02      0.73 o
   6  -2   9        2.10        3.11      0.80 o
   7  -2   9        4.01        6.31      0.93 o
  -7  -1   9        3.52        5.35      0.84 o
  -6  -1   9        6.14        8.12      0.93 o
  -5  -1   9        1.84        2.75      0.87 o
  -4  -1   9        1.08        2.24      0.82 o
  -3  -1   9       38.39       30.85      1.36 o
  -2  -1   9       42.33       34.43      0.79 o
  -1  -1   9       21.38       24.02      0.59 o
   0  -1   9        9.30        8.25      0.42 o
   1  -1   9        3.11        4.42      0.45 o
   2  -1   9        9.59       10.54      0.67 o
   3  -1   9        5.69        6.91      0.65 o
   4  -1   9      248.14      226.78      2.66 o
   5  -1   9        1.12        2.02      0.70 o
   6  -1   9       16.06       16.29      0.91 o
   7  -1   9        0.88        2.76      0.84 o
   8  -1   9       23.38       24.91      1.08 o
  -7   0   9        8.60       10.12      0.97 o
  -6   0   9        0.20        2.13      0.91 o
  -5   0   9        2.08        2.68      0.86 o
  -4   0   9        0.43        2.01      0.94 o
  -3   0   9        0.03        1.48      0.72 o
  -2   0   9        2.50        2.10      0.45 o
  -1   0   9        0.41        0.83      0.42 o
   0   0   9        1.38        1.07      0.41 o
   1   0   9      541.04      501.29      2.09 o
   2   0   9       99.16       89.47      1.08 o
   3   0   9      137.09      130.11      1.52 o
   4   0   9      100.91       98.27      1.53 o
   5   0   9       29.67       26.71      0.88 o
   6   0   9        1.12        2.13      0.80 o
   7   0   9        0.04        1.03      0.80 o
   8   0   9        0.56        2.74      0.90 o
  -7   1   9        4.97        6.39      0.87 o
  -6   1   9        0.49        2.14      0.81 o
  -5   1   9        0.31        0.52      0.85 o
  -4   1   9        1.21        1.22      0.70 o
  -3   1   9       20.59       16.07      0.95 o
  -2   1   9       32.29       34.72      0.91 o
  -1   1   9        2.09        1.96      0.38 o
   0   1   9      119.60      111.70      1.54 o
   1   1   9       10.19       11.59      0.57 o
   2   1   9        8.36        8.15      0.47 o
   3   1   9       21.82       21.17      0.68 o
   4   1   9       13.62       12.78      0.80 o
   5   1   9      114.92      105.05      1.13 o
   6   1   9       20.49       19.48      0.90 o
   7   1   9        0.02        0.20      0.79 o
   8   1   9        1.03        2.26      0.82 o
   9   1   9        0.06        2.12      0.92 o
  -7   2   9        6.84        6.75      0.92 o
  -6   2   9        9.08       11.15      0.83 o
  -5   2   9        9.18       10.92      0.85 o
  -4   2   9       35.24       33.18      0.91 o
  -3   2   9        5.21        6.64      0.74 o
  -2   2   9      111.13      108.72      1.59 o
  -1   2   9       13.99       12.28      0.54 o
   0   2   9       57.77       48.84      0.72 o
   1   2   9      236.28      220.08      2.15 o
   2   2   9        7.09        8.49      0.56 o
   3   2   9       66.61       64.59      0.91 o
   4   2   9        1.36        0.97      0.54 o
   5   2   9       43.91       37.53      0.83 o
   6   2   9       33.90       30.09      0.83 o
   7   2   9       26.17       25.25      0.93 o
   8   2   9        1.82        2.48      0.82 o
   9   2   9        0.74        2.11      0.92 o
  -7   3   9        1.59        1.62      0.86 o
  -6   3   9       10.41       10.44      0.85 o
  -5   3   9       33.12       34.53      1.51 o
  -4   3   9        7.49        8.10      0.74 o
  -3   3   9        0.45        0.80      0.61 o
  -2   3   9       42.81       43.23      1.35 o
  -1   3   9       21.05       21.05      0.60 o
   0   3   9      346.67      317.04      1.44 o
   1   3   9      140.19      125.29      1.00 o
   2   3   9        7.03        8.03      0.52 o
   3   3   9       23.59       23.23      0.62 o
   4   3   9        2.18        1.38      0.53 o
   5   3   9        0.71        1.95      0.53 o
   6   3   9       43.68       40.81      0.93 o
   7   3   9        8.17        9.17      0.74 o
   8   3   9       85.77       88.98      1.46 o
   9   3   9        1.35        2.42      0.87 o
  -7   4   9        0.06        1.00      1.09 o
  -6   4   9        0.18        0.07      0.78 o
  -5   4   9        3.59        4.36      0.69 o
  -4   4   9       34.49       33.98      1.10 o
  -3   4   9        6.32        5.47      0.64 o
  -2   4   9       20.63       20.28      0.77 o
  -1   4   9       83.08       77.15      1.50 o
   0   4   9       22.49       19.88      0.54 o
   1   4   9       23.14       23.28      0.58 o
   2   4   9       16.77       13.52      0.52 o
   3   4   9        3.11        3.77      0.47 o
   4   4   9        0.11        0.87      0.48 o
   5   4   9       74.53       49.57      1.26 o
   6   4   9        0.32        0.90      0.57 o
   7   4   9       36.03       37.15      0.92 o
   8   4   9        0.95        2.86      0.83 o
   9   4   9       17.67       21.02      0.99 o
  -6   5   9        1.72        2.18      0.73 o
  -5   5   9       20.88       19.41      0.78 o
  -4   5   9       13.02       13.10      0.65 o
  -3   5   9        8.57        8.11      0.66 o
  -2   5   9        0.95        1.06      0.53 o
  -1   5   9       66.53       65.99      0.90 o
   0   5   9       77.82       68.67      0.73 o
   1   5   9        0.54        0.38      0.45 o
   2   5   9      391.80      362.06      2.68 o
   3   5   9        3.95        6.17      0.48 o
   4   5   9       42.22       27.27      0.73 o
   5   5   9        5.79        3.43      0.53 o
   6   5   9       50.93       42.61      0.85 o
   7   5   9        0.01        1.02      0.65 o
   8   5   9        3.17        4.42      0.78 o
   9   5   9        1.73        2.13      0.83 o
  -6   6   9        0.64        4.47      2.40 o
  -5   6   9        1.64        5.98      2.46 o
  -4   6   9       14.21       13.69      0.91 o
  -3   6   9       13.68       12.91      0.57 o
  -2   6   9        1.96        2.13      0.53 o
  -1   6   9      176.34      158.04      1.23 o
   0   6   9       70.94       69.75      1.02 o
   1   6   9      483.14      472.22      2.66 o
   2   6   9      170.83      161.07      1.11 o
   3   6   9       21.04       21.57      0.55 o
   4   6   9        1.00        1.37      0.50 o
   5   6   9        4.43        4.47      0.53 o
   6   6   9        0.07        0.23      0.58 o
   7   6   9        1.90        2.20      0.59 o
   8   6   9       11.27       11.60      0.76 o
   9   6   9       10.46       10.97      0.77 o
  -5   7   9        1.53        3.54      1.67 o
  -4   7   9        0.08        0.78      1.41 o
  -3   7   9        0.11        0.86      1.35 o
  -2   7   9        3.69        5.03      1.02 o
  -1   7   9       82.66       74.41      4.13 o
   0   7   9        0.60        0.78      1.40 o
   1   7   9        0.14        0.02      1.76 o
   2   7   9       62.31       61.32      0.86 o
   3   7   9      157.08      140.46      0.98 o
   4   7   9       33.15       30.68      0.61 o
   5   7   9        0.00        0.64      0.46 o
   6   7   9        6.27        5.21      0.54 o
   7   7   9        5.98        4.81      0.62 o
   8   7   9        2.28        1.54      0.67 o
   9   7   9        4.48        5.22      0.80 o
  -5   8   9        5.60        7.30      1.76 o
  -4   8   9       18.49       28.85      3.47 o
  -3   8   9        2.30        2.40      1.47 o
  -2   8   9       34.34       38.55      1.33 o
  -1   8   9       79.36       74.81      1.52 o
   0   8   9       25.46       25.27      1.06 o
   1   8   9        4.15        3.42      1.14 o
   2   8   9        0.38        1.00      1.58 o
   3   8   9        3.11        4.94      1.73 o
   4   8   9       17.47       13.89      1.91 o
   5   8   9       11.58       11.25      1.34 o
   6   8   9        5.19        8.16      1.36 o
   7   8   9        0.07        2.17      1.42 o
   8   8   9        2.26        4.79      1.57 o
   9   8   9       12.92       15.48      3.23 o
  -4   9   9        2.09        4.59      1.72 o
  -3   9   9        4.69        6.33      1.59 o
  -2   9   9       15.01       13.16      1.50 o
  -1   9   9        0.29        1.85      0.98 o
   0   9   9       13.39       11.92      1.80 o
   1   9   9        6.85        5.53      1.27 o
   2   9   9       11.69       15.43      2.00 o
   3   9   9       10.11       12.65      1.92 o
   4   9   9       78.80       78.17      2.98 o
   5   9   9        9.86       10.20      2.14 o
   6   9   9       33.63       42.19      4.18 o
   7   9   9        0.02        1.15      1.41 o
   8   9   9        9.66        9.61      1.68 o
   9   9   9       15.77       20.78      3.48 o
  -3  10   9        0.74        1.83      1.71 o
  -2  10   9        0.30        0.82      2.48 o
  -1  10   9        2.18        5.31      1.45 o
   0  10   9        0.14        0.73      1.75 o
   1  10   9        0.22        1.95      1.28 o
   2  10   9        0.01        0.18      1.83 o
   3  10   9       38.36       43.44      2.61 o
   4  10   9        0.29        0.90      1.90 o
   5  10   9       36.30       38.46      3.56 o
   6  10   9        7.17       11.39      1.68 o
   7  10   9        5.31        8.41      1.66 o
   8  10   9        1.43        1.94      1.66 o
  -1  11   9        0.07        2.74      2.13 o
   0  11   9       23.09       26.46      2.50 o
   1  11   9        4.20        9.46      2.96 o
   2  11   9        3.49        4.98      1.47 o
   3  11   9       16.06       20.55      2.46 o
   4  11   9        0.86        3.65      2.27 o
   5  11   9        1.02        0.93      1.53 o
   6  11   9        2.40        3.60      1.72 o
   7  11   9        2.06        4.28      2.69 o
   0  12   9       23.04       29.61      2.67 o
   1  12   9        4.36        8.58      3.11 o
   2  12   9        1.15        0.11      1.51 o
   3  12   9        3.78        3.93      2.37 o
   4  12   9        0.00        0.22      2.22 o
   5  12   9        1.09        1.59      2.33 o
   6  12   9        1.91        2.89      1.87 o
  -1  -7  10        0.65        0.85      0.76 o
  -4  -6  10        0.95        2.24      1.22 o
  -3  -6  10        0.53        1.12      0.96 o
  -2  -6  10        1.97        1.08      0.83 o
  -1  -6  10        0.41       -0.09      0.82 o
   0  -6  10        3.16        3.10      0.72 o
   1  -6  10        0.67        1.12      0.78 o
   2  -6  10        2.27        2.28      0.83 o
  -5  -5  10        0.35        1.34      1.03 o
  -4  -5  10        2.90        3.60      1.19 o
  -3  -5  10        3.21        3.94      0.91 o
  -2  -5  10        3.68        1.55      0.86 o
  -1  -5  10        3.41        2.83      0.66 o
   0  -5  10        9.34        8.37      0.72 o
   1  -5  10        0.00        0.55      0.79 o
   2  -5  10        8.77        8.47      0.77 o
   3  -5  10        3.32        3.78      0.80 o
   4  -5  10        0.69        1.34      0.80 o
  -6  -4  10        0.02        1.20      1.22 o
  -5  -4  10        1.86        2.83      1.08 o
  -4  -4  10        2.33        2.58      1.11 o
  -3  -4  10        4.73        5.71      0.85 o
  -2  -4  10        3.81        3.94      0.71 o
  -1  -4  10        8.93        7.11      0.66 o
   0  -4  10        7.65        7.29      0.66 o
   1  -4  10        7.18        7.10      0.68 o
   2  -4  10        7.17        5.57      0.72 o
   3  -4  10       32.49       29.23      0.96 o
   4  -4  10        0.69        2.00      0.82 o
   5  -4  10        1.50        1.39      0.79 o
  -6  -3  10        0.02        1.49      1.12 o
  -5  -3  10        1.58        1.35      0.99 o
  -4  -3  10       17.64       15.80      1.19 o
  -3  -3  10       45.03       36.75      2.26 o
  -2  -3  10        7.14        6.59      0.65 o
  -1  -3  10        6.69        5.69      0.57 o
   0  -3  10        0.08        0.59      0.64 o
   1  -3  10        2.82        1.76      0.59 o
   2  -3  10       34.40       32.71      0.90 o
   3  -3  10       14.78       14.13      1.07 o
   4  -3  10        0.02        1.89      0.77 o
   5  -3  10        0.07        0.63      0.81 o
   6  -3  10        1.75        2.38      0.88 o
  -7  -2  10        1.28        0.69      1.19 o
  -6  -2  10        0.69        2.65      1.06 o
  -5  -2  10        8.23        9.31      1.05 o
  -4  -2  10       15.56       14.34      1.43 o
  -3  -2  10        0.13        1.73      0.94 o
  -2  -2  10        5.70        4.50      0.60 o
  -1  -2  10        1.92        2.72      0.58 o
   0  -2  10        0.17        0.71      0.54 o
   1  -2  10       12.08        9.45      0.65 o
   2  -2  10        9.06        8.82      0.71 o
   3  -2  10       63.15       59.90      1.03 o
   4  -2  10       13.62       13.56      0.78 o
   5  -2  10        0.00        0.69      0.80 o
   6  -2  10       10.33       12.59      0.99 o
   7  -2  10        8.82        8.73      0.99 o
  -7  -1  10        0.02        1.93      0.90 o
  -6  -1  10        4.44        7.29      1.13 o
  -5  -1  10        0.45        1.30      0.94 o
  -4  -1  10        0.02        1.35      0.95 o
  -3  -1  10        0.28        1.41      0.90 o
  -2  -1  10        4.96        5.30      0.68 o
  -1  -1  10        0.31        2.42      0.57 o
   0  -1  10        7.64        5.89      0.51 o
   1  -1  10       11.23       10.90      0.70 o
   2  -1  10      135.78      122.16      3.06 o
   3  -1  10       54.45       48.27      0.96 o
   4  -1  10       34.27       34.31      0.89 o
   5  -1  10        1.15        1.70      0.83 o
   6  -1  10        1.76        3.23      0.89 o
   7  -1  10       17.30       16.33      0.98 o
  -7   0  10        0.14        2.21      0.90 o
  -6   0  10        0.20        1.75      1.04 o
  -5   0  10        0.23        0.32      0.91 o
  -4   0  10        4.38        3.46      1.07 o
  -3   0  10       11.66        9.92      0.80 o
  -2   0  10       28.78       25.58      1.39 o
  -1   0  10        0.59        0.91      0.49 o
   0   0  10        0.65        0.78      0.46 o
   1   0  10       11.00       12.19      0.74 o
   2   0  10       85.09       78.64      0.95 o
   3   0  10       88.49       84.29      1.16 o
   4   0  10       49.19       47.45      1.03 o
   5   0  10       11.55       12.48      0.88 o
   6   0  10        4.42        5.83      0.81 o
   7   0  10        5.82        5.94      0.98 o
   8   0  10        0.10        1.89      1.05 o
  -7   1  10        0.00        0.65      1.03 o
  -6   1  10        3.65        4.86      1.01 o
  -5   1  10        3.32        5.13      0.92 o
  -4   1  10        5.68        4.26      0.85 o
  -3   1  10       26.11       24.47      0.98 o
  -2   1  10       24.14       22.08      0.87 o
  -1   1  10        0.04        0.74      0.60 o
   0   1  10       94.13       84.00      1.46 o
   1   1  10        0.00        1.32      0.59 o
   2   1  10       10.30        9.34      0.68 o
   3   1  10       15.57       17.67      0.74 o
   4   1  10       30.37       30.82      0.94 o
   5   1  10        0.26        1.30      0.62 o
   6   1  10       11.12       13.68      0.85 o
   7   1  10        0.08        0.82      0.90 o
   8   1  10        3.54        3.22      0.89 o
  -7   2  10        0.06        1.54      0.94 o
  -6   2  10        1.90        4.16      0.83 o
  -5   2  10        0.70        2.88      0.79 o
  -4   2  10        9.49        9.83      0.82 o
  -3   2  10        6.70        7.45      0.78 o
  -2   2  10       49.90       49.01      1.05 o
  -1   2  10        9.34        8.24      0.59 o
   0   2  10       52.04       46.61      0.79 o
   1   2  10      305.20      281.18      4.40 o
   2   2  10       44.36       41.00      0.88 o
   3   2  10        6.00        4.45      0.54 o
   4   2  10        0.98        1.87      0.56 o
   5   2  10        0.91        1.74      0.64 o
   6   2  10        1.54        1.04      0.76 o
   7   2  10       46.25       47.50      1.18 o
   8   2  10        0.20        2.44      0.98 o
   9   2  10       10.81        9.41      0.96 o
  -7   3  10        1.56        1.64      0.91 o
  -6   3  10       13.25       14.10      0.92 o
  -5   3  10       51.46       48.13      1.62 o
  -4   3  10       18.11       16.11      0.87 o
  -3   3  10       45.42       40.16      1.03 o
  -2   3  10        0.47        0.69      0.66 o
  -1   3  10        7.01        5.69      0.56 o
   0   3  10       44.16       43.01      0.74 o
   1   3  10        1.35        2.89      0.57 o
   2   3  10       40.57       40.19      0.76 o
   3   3  10        3.75        4.02      0.57 o
   4   3  10       18.46       12.07      0.62 o
   5   3  10       15.34       11.50      0.66 o
   6   3  10        4.55        5.30      0.69 o
   7   3  10       20.92       23.48      1.02 o
   8   3  10        0.26        2.77      0.93 o
   9   3  10        1.95        4.16      0.96 o
  -6   4  10        8.10        8.07      0.86 o
  -5   4  10        0.38        1.86      0.77 o
  -4   4  10        1.04        2.78      0.73 o
  -3   4  10        0.76        1.34      0.66 o
  -2   4  10        0.70        1.48      0.66 o
  -1   4  10       45.06       38.22      1.09 o
   0   4  10      336.45      306.68      2.89 o
   1   4  10      398.88      367.56      2.84 o
   2   4  10       21.85       23.25      0.64 o
   3   4  10        0.14        0.33      0.51 o
   4   4  10       67.40       57.26      0.87 o
   5   4  10       43.78       39.44      1.35 o
   6   4  10        0.05        0.75      0.63 o
   7   4  10       32.93       36.51      1.02 o
   8   4  10        0.26        1.20      1.00 o
   9   4  10        6.83       10.47      0.96 o
  -6   5  10        0.10        1.77      0.84 o
  -5   5  10        8.35        8.22      0.83 o
  -4   5  10       31.64       30.56      0.80 o
  -3   5  10        0.45        0.82      0.65 o
  -2   5  10       15.76       15.04      0.75 o
  -1   5  10       53.08       51.83      1.61 o
   0   5  10      256.74      229.92      2.18 o
   1   5  10       54.70       49.54      0.76 o
   2   5  10       18.12       16.83      0.59 o
   3   5  10        0.02        0.41      0.48 o
   4   5  10       12.81        8.30      0.56 o
   5   5  10       16.89       14.40      0.67 o
   6   5  10        9.54        7.82      0.66 o
   7   5  10        3.50        4.14      0.69 o
   8   5  10       48.53       58.64      1.16 o
   9   5  10        5.43        4.83      0.87 o
  -5   6  10        1.91        4.93      1.63 o
  -4   6  10        0.11       -0.06      2.29 o
  -3   6  10        0.40        0.24      0.57 o
  -2   6  10        1.35        1.14      0.59 o
  -1   6  10       21.39       20.15      0.91 o
   0   6  10        6.19        5.91      0.63 o
   1   6  10      366.01      331.50      2.36 o
   2   6  10       72.51       66.87      0.79 o
   3   6  10       40.15       36.28      0.83 o
   4   6  10       39.70       31.67      0.69 o
   5   6  10      122.69      105.27      1.19 o
   6   6  10        2.33        2.84      0.59 o
   7   6  10       17.67       16.31      0.78 o
   8   6  10        1.58        3.58      0.79 o
   9   6  10        2.15        1.93      0.84 o
  -5   7  10        1.13        2.68      2.04 o
  -4   7  10        0.61        1.51      1.55 o
  -3   7  10        0.00        1.25      1.76 o
  -2   7  10       99.55       87.25      2.97 o
  -1   7  10       15.26       16.91      1.50 o
   0   7  10       66.71       54.34      1.80 o
   1   7  10        7.22        3.67      2.00 o
   2   7  10       28.64       28.57      0.78 o
   3   7  10        4.10        5.96      0.48 o
   4   7  10       12.94       12.92      0.55 o
   5   7  10        0.30        0.53      0.49 o
   6   7  10        0.02        0.55      0.56 o
   7   7  10        6.54        9.78      0.72 o
   8   7  10       16.62       16.71      0.88 o
   9   7  10        4.71        5.73      0.91 o
  -4   8  10       15.26       18.06      1.86 o
  -3   8  10        5.62        5.83      1.55 o
  -2   8  10        2.90        5.35      1.39 o
  -1   8  10        3.43        3.44      1.04 o
   0   8  10        4.97        4.73      1.28 o
   1   8  10        0.20       -0.05      1.50 o
   2   8  10       25.43       26.81      2.22 o
   3   8  10       44.46       42.60      2.40 o
   4   8  10       20.27       18.57      2.05 o
   5   8  10       12.34       16.45      2.11 o
   6   8  10        1.06        1.25      1.84 o
   7   8  10       16.76       19.20      1.71 o
   8   8  10        7.18        7.27      1.72 o
   9   8  10        0.64        1.92      2.46 o
  -3   9  10        0.33        1.21      1.57 o
  -2   9  10        9.01        9.69      1.26 o
  -1   9  10        2.52        3.29      1.44 o
   0   9  10       17.74       17.15      1.97 o
   1   9  10        2.35        1.61      1.39 o
   2   9  10       13.16       14.76      2.15 o
   3   9  10        5.57        7.16      2.03 o
   4   9  10       17.88       21.81      2.27 o
   5   9  10        7.22        8.77      2.12 o
   6   9  10        0.21        2.00      2.05 o
   7   9  10        0.13        2.66      1.65 o
   8   9  10        2.22        3.80      1.74 o
  -2  10  10       16.97       18.06      2.82 o
  -1  10  10       34.15       38.40      1.97 o
   0  10  10        0.51        0.88      1.49 o
   2  10  10        0.15        3.08      2.04 o
   3  10  10        1.85        1.17      2.00 o
   4  10  10        6.51        5.16      2.18 o
   5  10  10       47.93       49.28      3.08 o
   6  10  10        0.86        2.96      2.30 o
   7  10  10        8.85       11.07      1.78 o
   8  10  10        0.91        6.49      2.42 o
  -1  11  10        1.09        5.57      2.28 o
   0  11  10        0.02        1.83      2.19 o
   2  11  10        6.29        9.31      3.04 o
   3  11  10        2.59        4.37      2.27 o
   4  11  10        0.07        0.57      2.25 o
   5  11  10        0.59        3.31      2.45 o
   6  11  10       15.36       16.42      2.65 o
   7  11  10        4.13        3.36      1.89 o
   1  12  10        3.40        1.80      1.67 o
   2  12  10        0.25        1.48      1.72 o
   3  12  10       20.88       23.33      1.89 o
   4  12  10        0.28        3.03      2.35 o
   5  12  10        0.15        0.93      2.38 o
  -2  -6  11        0.13        1.53      1.02 o
  -1  -6  11        1.93        2.06      0.85 o
   0  -6  11        0.64        1.33      0.82 o
  -4  -5  11        0.89        1.82      1.24 o
  -3  -5  11        4.14        4.42      1.24 o
  -2  -5  11        0.17        0.27      1.09 o
  -1  -5  11        3.06        3.57      0.81 o
   0  -5  11        0.00        0.43      0.85 o
   1  -5  11        0.38        1.02      0.74 o
   2  -5  11        0.16        1.20      0.82 o
   3  -5  11        0.81        1.58      0.83 o
  -5  -4  11        0.15        2.35      1.11 o
  -4  -4  11        1.38        2.08      1.13 o
  -3  -4  11        0.43        3.56      2.27 o
  -2  -4  11        0.67        1.86      0.88 o
  -1  -4  11        4.30        3.58      0.73 o
   0  -4  11        0.00        0.21      0.74 o
   1  -4  11        2.55        2.09      0.75 o
   2  -4  11        0.18        1.09      0.80 o
   3  -4  11        0.09        1.64      0.84 o
   4  -4  11        1.18        0.68      0.86 o
  -5  -3  11        2.41        3.84      1.13 o
  -4  -3  11        0.21        1.83      1.13 o
  -3  -3  11        0.02        1.95      1.02 o
  -2  -3  11        0.28        2.56      0.86 o
  -1  -3  11        0.00        1.78      1.03 o
   0  -3  11        0.01        0.55      0.96 o
   1  -3  11        0.27        0.89      0.76 o
   2  -3  11       12.20       11.46      0.82 o
   3  -3  11        0.00        1.94      0.77 o
   4  -3  11        1.86        2.77      0.86 o
   5  -3  11        1.37        2.29      0.89 o
  -6  -2  11        1.97        1.47      1.14 o
  -5  -2  11        0.71        1.76      1.00 o
  -4  -2  11        1.42        1.68      1.08 o
  -3  -2  11        0.41        2.25      0.98 o
  -2  -2  11        0.00        1.02      0.76 o
  -1  -2  11        0.64        0.71      0.59 o
   0  -2  11        0.00        0.80      0.64 o
   1  -2  11        1.46        1.77      0.63 o
   2  -2  11       18.37       17.88      0.96 o
   3  -2  11       33.88       33.14      0.93 o
   4  -2  11       10.99        9.93      0.83 o
   5  -2  11        1.37        2.46      0.88 o
   6  -2  11        4.71        6.46      1.00 o
  -6  -1  11        0.44        0.88      1.59 o
  -5  -1  11        0.32        0.77      0.99 o
  -4  -1  11        0.00        0.50      0.96 o
  -3  -1  11       10.55        8.91      1.10 o
  -2  -1  11        6.89        5.12      0.90 o
  -1  -1  11        4.22        3.97      0.58 o
   0  -1  11       29.65       26.08      0.78 o
   1  -1  11       13.44       13.81      0.78 o
   2  -1  11        0.02        0.51      0.72 o
   3  -1  11       46.24       45.39      1.06 o
   4  -1  11       14.92       13.64      0.88 o
   5  -1  11        0.49        1.21      0.85 o
   6  -1  11        1.02        1.91      0.97 o
   7  -1  11        0.63        1.25      0.98 o
  -6   0  11        2.23        2.74      1.18 o
  -5   0  11        0.57        2.61      0.95 o
  -4   0  11        1.52        2.80      1.06 o
  -3   0  11        9.83        9.06      0.85 o
  -2   0  11        0.00        0.99      0.70 o
  -1   0  11        1.54        2.37      0.69 o
   0   0  11       14.62       12.71      0.65 o
   1   0  11        3.89        3.31      0.72 o
   2   0  11       20.39       21.20      0.89 o
   3   0  11        7.04        8.25      0.77 o
   4   0  11       17.22       20.13      0.95 o
   5   0  11        0.18        2.01      0.78 o
   6   0  11        8.91        9.77      0.98 o
   7   0  11        0.42        1.52      1.01 o
  -6   1  11        4.53        3.47      1.07 o
  -5   1  11        3.66        4.04      0.98 o
  -4   1  11        0.03        1.80      0.98 o
  -3   1  11       29.70       29.17      1.20 o
  -2   1  11        2.87        2.63      0.75 o
  -1   1  11        0.46        0.75      0.55 o
   0   1  11        1.30        0.71      0.56 o
   1   1  11       72.68       68.64      0.91 o
   2   1  11       97.95       89.96      1.39 o
   3   1  11       10.33        9.50      0.73 o
   4   1  11       22.82       20.73      0.86 o
   5   1  11        1.46        2.70      0.81 o
   6   1  11       51.29       51.09      1.38 o
   7   1  11        7.72        8.46      0.93 o
   8   1  11        1.08        3.07      0.88 o
  -6   2  11        3.70        3.90      0.90 o
  -5   2  11        0.16        0.92      0.94 o
  -4   2  11        4.91        4.20      0.83 o
  -3   2  11       31.31       24.76      1.28 o
  -2   2  11        2.37        1.24      0.82 o
  -1   2  11        9.07       10.82      0.61 o
   0   2  11        6.13        8.14      0.58 o
   1   2  11       19.89       22.64      0.67 o
   2   2  11        0.00        1.37      0.69 o
   3   2  11        0.11        0.04      0.68 o
   4   2  11        0.64        1.93      0.65 o
   5   2  11        5.18        6.76      0.74 o
   6   2  11        0.19        0.91      0.83 o
   7   2  11       30.35       29.86      1.13 o
   8   2  11        6.14        5.78      1.05 o
  -6   3  11        0.99        2.37      0.95 o
  -5   3  11        3.92        6.56      1.22 o
  -4   3  11        0.02        0.85      0.88 o
  -3   3  11        3.02        3.25      0.80 o
  -2   3  11        3.22        2.19      0.74 o
  -1   3  11        4.80        3.83      0.57 o
   0   3  11       91.49       84.38      1.01 o
   1   3  11       76.24       66.93      1.06 o
   2   3  11        6.68        6.45      0.60 o
   3   3  11        0.18        0.36      0.63 o
   4   3  11        0.01        0.93      0.70 o
   5   3  11       34.83       33.42      0.85 o
   6   3  11       20.82       19.02      0.86 o
   7   3  11        0.22        1.02      0.99 o
   8   3  11       20.17       22.67      1.10 o
  -6   4  11        8.23        6.73      0.91 o
  -5   4  11        2.91        3.75      0.77 o
  -4   4  11        0.23        1.19      0.78 o
  -3   4  11        2.21        1.78      0.70 o
  -2   4  11        0.46        0.53      0.71 o
  -1   4  11       17.12       16.08      1.11 o
   0   4  11       74.88       75.82      1.26 o
   1   4  11       40.29       40.45      1.30 o
   2   4  11       23.71       21.89      0.75 o
   3   4  11        1.67        1.05      0.54 o
   4   4  11        8.34        8.54      0.65 o
   5   4  11       58.00       50.68      1.06 o
   6   4  11        5.19        4.34      0.71 o
   7   4  11        2.58        2.85      0.76 o
   8   4  11        2.38        3.01      0.95 o
   9   4  11        1.06        3.36      0.90 o
  -5   5  11        0.26        1.25      0.80 o
  -4   5  11        0.59        1.27      0.77 o
  -3   5  11        2.49        2.19      0.76 o
  -2   5  11       23.63       23.45      0.88 o
  -1   5  11        0.20        0.25      1.02 o
   0   5  11      141.01      131.02      2.09 o
   1   5  11       40.26       41.31      0.79 o
   2   5  11       15.53       14.28      0.62 o
   3   5  11        0.04        0.21      0.56 o
   4   5  11       46.11       40.29      0.84 o
   5   5  11       16.49       12.84      0.90 o
   6   5  11        1.82        2.35      0.66 o
   7   5  11        1.81        1.70      0.72 o
   8   5  11        6.27        7.94      0.93 o
   9   5  11        5.19        5.90      1.02 o
  -5   6  11        0.54        6.31      1.88 o
  -4   6  11        0.10        1.40      2.52 o
  -3   6  11        4.37        3.84      1.23 o
  -2   6  11        8.21        9.65      0.70 o
  -1   6  11       48.70       45.95      0.92 o
   0   6  11       68.50       64.02      0.99 o
   1   6  11       19.37       20.74      0.62 o
   2   6  11       45.61       41.71      0.74 o
   3   6  11        0.01        0.60      0.68 o
   4   6  11       19.04       17.50      0.66 o
   5   6  11       10.04        8.61      0.73 o
   6   6  11        6.65        4.98      0.66 o
   7   6  11       12.72       11.08      0.79 o
   8   6  11       10.29       13.30      0.90 o
   9   6  11        0.34        0.90      1.07 o
  -4   7  11        2.10        3.27      1.62 o
  -3   7  11        0.00        1.02      2.23 o
  -2   7  11        4.14        6.77      1.95 o
  -1   7  11       12.79       13.66      1.50 o
   0   7  11        6.43        8.27      2.47 o
   1   7  11       13.13       10.10      1.37 o
   2   7  11       14.51       14.14      1.05 o
   3   7  11       26.70       25.86      0.64 o
   4   7  11        7.39        8.69      0.60 o
   5   7  11        0.03        0.63      0.54 o
   6   7  11       15.09       14.20      0.80 o
   7   7  11       12.80       14.91      0.79 o
   8   7  11        3.24        4.99      0.84 o
  -4   8  11        0.00        2.89      1.71 o
  -3   8  11        3.99        1.60      1.90 o
  -2   8  11        0.70        2.92      1.95 o
  -1   8  11        0.01        2.94      1.47 o
   0   8  11        8.81        8.48      1.41 o
   1   8  11        0.70        0.19      1.78 o
   3   8  11       22.96       24.96      2.37 o
   4   8  11        0.00        2.45      1.86 o
   5   8  11       25.65       27.82      2.38 o
   6   8  11        6.94       10.99      2.19 o
   7   8  11        0.76        2.00      2.16 o
   8   8  11       21.81       23.11      2.83 o
  -3   9  11        4.90        6.17      1.76 o
  -2   9  11       17.14       18.60      1.70 o
  -1   9  11       21.52       20.70      1.71 o
   0   9  11       16.56       16.56      1.85 o
   1   9  11        3.86        3.95      1.48 o
   2   9  11       13.26       13.82      2.40 o
   3   9  11        1.63        4.17      1.95 o
   4   9  11       38.23       39.19      2.76 o
   5   9  11        0.01        1.51      2.17 o
   6   9  11       29.92       42.34      2.99 o
   7   9  11        8.30       10.37      2.40 o
   8   9  11        3.10        4.95      2.64 o
  -2  10  11        1.46        1.84      2.78 o
  -1  10  11       10.03       16.95      2.06 o
   0  10  11        7.68       12.21      1.68 o
   1  10  11        1.22        1.66      1.45 o
   2  10  11        1.43        2.84      1.40 o
   3  10  11       14.31       16.63      2.47 o
   4  10  11        7.10       11.70      2.41 o
   5  10  11        0.07        1.45      2.21 o
   6  10  11        1.15        3.11      2.49 o
   7  10  11        1.81        3.43      2.45 o
   0  11  11       12.72       15.42      1.81 o
   1  11  11        0.46        4.26      2.30 o
   2  11  11       16.25       15.72      1.69 o
   3  11  11        2.23        7.04      2.38 o
   4  11  11        2.50        3.08      2.41 o
   5  11  11        0.58        3.14      2.49 o
   6  11  11       10.42       18.03      2.86 o
   2  12  11        0.12        0.69      2.45 o
   3  12  11        8.08       12.21      3.78 o
   4  12  11        0.00        2.00      2.37 o
  -2  -5  12        0.14        1.64      1.26 o
  -1  -5  12        1.83        1.78      0.85 o
   0  -5  12        0.22        1.24      0.88 o
  -4  -4  12       13.11       13.50      1.44 o
  -3  -4  12        0.22        2.47      1.24 o
  -2  -4  12        0.96        3.05      1.16 o
  -1  -4  12        0.04       -0.03      0.86 o
   0  -4  12        0.69        1.46      0.81 o
   1  -4  12        0.19        0.59      0.80 o
   2  -4  12        0.25        1.41      0.87 o
   3  -4  12        1.43        2.33      0.89 o
  -4  -3  12        0.84        1.53      1.20 o
  -3  -3  12        0.06        2.04      1.20 o
  -2  -3  12        0.47        2.55      1.08 o
  -1  -3  12        0.26        1.40      0.90 o
   0  -3  12        6.79        7.22      0.76 o
   1  -3  12        1.43        2.11      0.75 o
   2  -3  12       12.65       14.43      0.91 o
   3  -3  12        2.31        3.64      0.98 o
   4  -3  12        0.07        0.96      1.06 o
  -5  -2  12        0.09        2.36      1.10 o
  -4  -2  12        3.43        4.73      1.23 o
  -3  -2  12        0.93        1.81      1.15 o
  -2  -2  12        0.45        1.19      1.07 o
  -1  -2  12        1.77        2.59      0.81 o
   0  -2  12        0.27        1.34      0.64 o
   1  -2  12        4.09        4.54      0.75 o
   2  -2  12        1.97        2.60      0.88 o
   3  -2  12       23.17       22.28      1.07 o
   4  -2  12        0.17        0.02      0.93 o
   5  -2  12        1.24        2.50      0.94 o
  -5  -1  12        4.20        5.05      1.09 o
  -4  -1  12        0.07        1.02      1.13 o
  -3  -1  12        0.32        1.51      0.98 o
  -2  -1  12        1.63        2.59      0.95 o
  -1  -1  12        0.00        0.49      0.77 o
   0  -1  12       13.82       14.40      0.75 o
   1  -1  12        1.33        1.52      0.68 o
   2  -1  12       36.97       37.21      1.09 o
   3  -1  12       33.75       32.32      1.11 o
   4  -1  12       12.81       11.07      0.97 o
   5  -1  12        0.97        1.46      0.93 o
   6  -1  12        0.45        2.31      1.05 o
  -5   0  12        0.96        2.45      1.12 o
  -4   0  12        0.07        1.43      1.15 o
  -3   0  12        9.96        8.79      1.09 o
  -2   0  12        0.04        0.16      0.94 o
  -1   0  12       28.32       24.86      0.89 o
   0   0  12        6.01        5.22      0.80 o
   1   0  12        0.17        0.71      0.72 o
   2   0  12       14.54       15.60      0.92 o
   3   0  12       16.07       17.46      0.94 o
   4   0  12        8.99        9.11      0.91 o
   5   0  12       19.23       23.52      1.04 o
   6   0  12        2.65        4.35      1.02 o
   7   0  12        1.68        3.57      0.99 o
  -6   1  12        0.03        1.85      1.14 o
  -5   1  12        6.52        7.10      1.16 o
  -4   1  12        5.29        3.93      0.89 o
  -3   1  12        7.88       11.11      1.06 o
  -2   1  12        0.15        0.90      0.77 o
  -1   1  12        0.85        0.66      0.60 o
   0   1  12        5.66        5.35      0.69 o
   1   1  12        7.09        8.33      0.78 o
   2   1  12        0.04        0.72      0.70 o
   3   1  12        0.16        1.28      0.70 o
   4   1  12        0.23        1.24      0.78 o
   5   1  12        3.58        3.56      0.88 o
   6   1  12       20.59       22.36      1.05 o
   7   1  12        0.01        1.61      0.95 o
  -6   2  12       13.15       12.89      1.28 o
  -5   2  12        0.70        2.63      1.04 o
  -4   2  12        4.00        4.63      0.87 o
  -3   2  12        0.14        0.89      0.99 o
  -2   2  12        0.35        0.26      0.88 o
  -1   2  12        0.01        1.77      0.81 o
   0   2  12        3.74        5.20      0.64 o
   1   2  12        6.56        6.76      0.64 o
   2   2  12        3.53        2.95      0.70 o
   3   2  12        1.37        2.05      0.71 o
   4   2  12        0.46        1.87      0.70 o
   5   2  12       34.64       36.53      0.99 o
   6   2  12       22.37       20.76      1.24 o
   7   2  12        4.21        6.32      0.99 o
  -5   3  12        0.17        2.25      0.95 o
  -4   3  12        0.28        0.91      0.95 o
  -3   3  12        0.38        0.05      0.84 o
  -2   3  12        4.38        3.03      0.80 o
  -1   3  12       12.93       12.46      0.80 o
   0   3  12       19.53       20.03      0.73 o
   1   3  12       32.87       35.19      0.88 o
   2   3  12        0.51        1.87      0.62 o
   3   3  12       25.73       25.64      0.85 o
   4   3  12        0.87        1.37      0.67 o
   5   3  12        2.45        3.60      0.74 o
   6   3  12        9.06       11.20      0.83 o
   7   3  12        1.54        3.13      0.90 o
   8   3  12       12.36       15.10      1.54 o
  -5   4  12        1.82        3.73      0.97 o
  -4   4  12        0.63        0.28      0.97 o
  -3   4  12        0.45        1.15      0.76 o
  -2   4  12        0.57        0.65      0.85 o
  -1   4  12       14.04       10.10      0.82 o
   0   4  12        0.66        1.17      0.58 o
   1   4  12       36.09       33.34      0.75 o
   2   4  12        2.06        2.47      0.61 o
   3   4  12        2.87        3.12      0.64 o
   4   4  12       40.23       35.76      0.89 o
   5   4  12        8.46        7.84      0.75 o
   6   4  12        0.32        1.69      0.72 o
   7   4  12       12.45       15.59      1.01 o
   8   4  12        0.06        1.00      1.24 o
  -5   5  12        0.00        1.11      0.79 o
  -4   5  12        0.28        0.37      0.83 o
  -3   5  12        0.26        1.26      0.80 o
  -2   5  12        9.57        9.39      0.83 o
  -1   5  12        0.50        1.25      1.12 o
   0   5  12       73.03       70.36      1.07 o
   1   5  12      103.13       95.33      1.31 o
   2   5  12       54.17       51.77      1.28 o
   3   5  12        0.36        0.07      0.59 o
   4   5  12        9.52        7.72      0.67 o
   5   5  12        2.99        2.31      0.67 o
   6   5  12        2.17        1.20      0.72 o
   7   5  12        0.41        0.05      1.15 o
   8   5  12        1.68        1.23      0.95 o
  -4   6  12        0.60        0.92      2.51 o
  -3   6  12       13.51       10.10      2.60 o
  -2   6  12       11.79       11.16      0.76 o
  -1   6  12        0.03        0.67      0.70 o
   0   6  12       32.79       31.11      0.87 o
   1   6  12       24.86       25.74      0.68 o
   2   6  12       22.67       20.53      0.68 o
   3   6  12       23.03       25.44      0.73 o
   4   6  12        0.20        0.73      0.59 o
   5   6  12        0.02        0.59      0.65 o
   6   6  12        2.25        2.78      0.69 o
   7   6  12        0.04        1.07      0.83 o
   8   6  12        2.76        4.04      0.86 o
  -4   7  12        0.18        2.79      2.53 o
  -3   7  12        4.90        2.85      2.62 o
  -2   7  12        0.02        5.38      2.10 o
  -1   7  12        0.00        2.63      1.42 o
   0   7  12        2.90        4.84      1.39 o
   1   7  12        5.35        8.31      1.42 o
   2   7  12       10.54       13.34      2.34 o
   3   7  12        1.49        1.21      0.69 o
   4   7  12       35.79       34.52      0.85 o
   5   7  12        5.11        7.04      0.68 o
   6   7  12        0.19        1.11      0.73 o
   7   7  12        1.66        3.17      0.77 o
   8   7  12        0.05        1.56      1.08 o
  -3   8  12        0.05        0.87      2.05 o
  -2   8  12        3.36        2.38      2.26 o
  -1   8  12       38.96       40.64      1.98 o
   0   8  12        1.60        1.58      1.45 o
   1   8  12        1.08        3.01      2.29 o
   2   8  12        0.06        0.92      2.20 o
   3   8  12       75.13       74.76      3.28 o
   4   8  12       19.22       21.23      2.52 o
   5   8  12        1.28        3.84      2.07 o
   6   8  12        0.74        5.64      2.21 o
   7   8  12        0.06        1.13      2.32 o
   8   8  12       60.09       70.51      3.75 o
  -2   9  12        4.40        5.04      2.71 o
  -1   9  12        0.54        2.15      1.67 o
   0   9  12        0.39        0.52      1.51 o
   1   9  12        3.02        2.62      1.44 o
   2   9  12        0.47        0.28      1.73 o
   3   9  12        0.05        2.76      2.33 o
   4   9  12       32.70       33.48      2.73 o
   5   9  12        8.73       14.25      2.41 o
   6   9  12        3.34        7.86      2.43 o
   7   9  12        2.14        2.97      2.45 o
  -1  10  12        0.06        5.67      1.75 o
   0  10  12        4.89        5.58      1.80 o
   1  10  12        0.03        0.17      1.55 o
   2  10  12       25.92       31.50      1.98 o
   3  10  12        0.26        3.36      2.40 o
   4  10  12        0.77        3.85      2.28 o
   5  10  12       16.84       18.75      2.69 o
   6  10  12        1.13        5.28      2.44 o
   7  10  12        0.70        0.18      2.61 o
   2  11  12       25.64       27.53      2.00 o
   3  11  12        0.17        6.32      2.37 o
   4  11  12        1.77        6.06      2.55 o
   5  11  12        0.01        3.24      2.61 o
  -1  -4  13        0.04        0.40      1.13 o
   0  -4  13        0.17        1.05      1.15 o
  -3  -3  13        7.19       11.86      1.46 o
  -2  -3  13        1.54        2.69      1.28 o
  -1  -3  13        1.34        2.54      0.92 o
   0  -3  13        0.35        1.89      1.02 o
   1  -3  13        1.19        2.46      0.85 o
   2  -3  13        9.78       10.05      0.93 o
   3  -3  13        4.85        4.39      0.94 o
  -4  -2  13        5.74        8.86      1.36 o
  -3  -2  13        0.82        4.64      1.33 o
  -2  -2  13        1.14        1.98      1.15 o
  -1  -2  13        2.33        1.99      0.92 o
   0  -2  13        0.39        1.39      0.84 o
   1  -2  13       13.93       14.59      0.85 o
   2  -2  13        0.13        1.24      0.81 o
   3  -2  13        3.94        3.17      1.02 o
   4  -2  13        4.02        4.30      1.05 o
  -4  -1  13        2.00        4.24      1.30 o
  -3  -1  13        3.40        3.10      1.15 o
  -2  -1  13        0.28        0.19      1.02 o
  -1  -1  13        0.01        0.84      0.86 o
   0  -1  13        9.82       10.98      0.95 o
   1  -1  13        8.84       10.62      0.91 o
   2  -1  13        2.26        3.65      0.90 o
   3  -1  13        0.35        1.55      0.87 o
   4  -1  13        1.35        2.22      1.02 o
   5  -1  13        0.10        2.09      1.07 o
  -5   0  13        3.32        5.71      1.24 o
  -4   0  13       12.95       17.43      2.24 o
  -3   0  13        2.21        4.41      1.14 o
  -2   0  13        4.53        4.99      1.10 o
  -1   0  13        0.53        1.67      0.85 o
   0   0  13        0.61        2.15      0.83 o
   1   0  13        0.08        1.48      0.76 o
   2   0  13        6.86        7.76      0.89 o
   3   0  13        8.24        8.47      0.88 o
   4   0  13        2.34        4.19      0.89 o
   5   0  13       30.18       30.26      1.15 o
   6   0  13        5.34        6.00      1.09 o
  -5   1  13        0.24        1.32      1.16 o
  -4   1  13        1.08        2.49      1.10 o
  -3   1  13        0.27        1.52      1.33 o
  -2   1  13        0.65        0.86      1.01 o
  -1   1  13        2.04        4.10      0.83 o
   0   1  13       21.89       20.03      0.89 o
   1   1  13        3.49        4.71      0.74 o
   2   1  13        1.97        2.84      0.79 o
   3   1  13        3.69        5.02      0.86 o
   4   1  13        6.56        9.12      0.88 o
   5   1  13        7.00        9.25      1.02 o
   6   1  13        4.65        6.58      0.96 o
  -5   2  13        3.59        4.23      1.21 o
  -4   2  13        6.06        8.50      1.20 o
  -3   2  13        0.20        0.45      0.95 o
  -2   2  13        4.77        4.38      0.91 o
  -1   2  13       32.48       32.72      0.89 o
   0   2  13        2.78        2.97      0.67 o
   1   2  13        0.10        1.08      0.68 o
   2   2  13        2.14        2.16      0.75 o
   3   2  13        4.33        6.15      0.81 o
   4   2  13        3.29        3.76      0.84 o
   5   2  13        0.05        1.32      0.94 o
   6   2  13        0.65        2.12      1.16 o
   7   2  13       30.82       38.63      1.30 o
  -5   3  13        1.53        3.82      1.06 o
  -4   3  13        1.24        2.08      0.95 o
  -3   3  13        3.40        3.36      0.94 o
  -2   3  13        0.17       -0.11      1.04 o
  -1   3  13        2.96        3.70      0.85 o
   0   3  13       65.55       64.83      1.37 o
   1   3  13        2.89        2.00      0.64 o
   2   3  13        0.41        1.06      0.79 o
   3   3  13        9.68       12.98      0.88 o
   4   3  13       12.47       12.46      0.81 o
   5   3  13        7.12        7.59      0.84 o
   6   3  13        0.21        1.55      0.90 o
   7   3  13        0.45        2.72      0.99 o
  -4   4  13        0.32        0.66      0.92 o
  -3   4  13        8.94        8.70      0.91 o
  -2   4  13        1.50        2.51      0.88 o
  -1   4  13       65.15       61.93      1.60 o
   0   4  13        0.34        1.40      0.64 o
   1   4  13        9.42        8.51      0.69 o
   2   4  13        0.96        1.81      0.67 o
   3   4  13        2.13        2.49      0.66 o
   4   4  13        0.05        1.28      0.71 o
   5   4  13        9.27       10.04      0.79 o
   6   4  13        0.00        1.33      0.80 o
   7   4  13       45.02       54.02      1.63 o
  -4   5  13        3.49        3.65      0.94 o
  -3   5  13        1.60        1.31      0.83 o
  -2   5  13        2.60        2.04      0.85 o
  -1   5  13        1.48        1.98      0.80 o
   0   5  13       33.62       32.72      1.03 o
   1   5  13        0.95        2.13      0.61 o
   2   5  13        0.11        0.95      0.68 o
   3   5  13        5.40        6.51      0.68 o
   4   5  13       27.83       23.89      0.84 o
   5   5  13        4.08        3.64      0.74 o
   6   5  13       16.80       16.76      0.91 o
   7   5  13        7.81       11.09      0.93 o
  -4   6  13        0.20        2.77      2.54 o
  -3   6  13        7.58        6.05      2.62 o
  -2   6  13        0.01        1.11      1.25 o
  -1   6  13        5.51        6.77      0.81 o
   0   6  13        6.74        6.89      0.80 o
   1   6  13       21.55       18.64      0.70 o
   2   6  13        0.10        0.91      0.61 o
   3   6  13       34.91       36.72      0.86 o
   4   6  13        9.51       10.52      0.73 o
   5   6  13        1.55        1.08      0.70 o
   6   6  13        2.71        3.39      0.77 o
   7   6  13        5.99        6.30      0.90 o
  -3   7  13        1.23        0.48      2.67 o
  -2   7  13        0.59        0.27      2.24 o
  -1   7  13        0.02        1.16      1.83 o
   0   7  13        0.00        1.34      1.41 o
   1   7  13        3.13        3.57      1.39 o
   2   7  13       20.36       20.27      2.74 o
   3   7  13       11.24       13.26      1.05 o
   4   7  13        2.86        4.66      0.83 o
   5   7  13        1.48        1.32      0.67 o
   6   7  13        7.87        7.99      0.79 o
   7   7  13        3.30        4.08      0.86 o
  -1   8  13        1.27        4.46      2.24 o
   0   8  13        1.71        5.72      2.38 o
   1   8  13        0.07        0.91      1.42 o
   2   8  13        1.19        2.17      1.42 o
   3   8  13       23.41       22.07      2.84 o
   4   8  13        1.35       -0.42      2.48 o
   5   8  13       17.04       21.77      2.81 o
   6   8  13        1.24        3.51      2.43 o
   7   8  13        2.06        5.47      2.64 o
  -1   9  13        4.15       10.24      1.84 o
   0   9  13        0.78        2.30      1.58 o
   1   9  13        3.39        5.29      1.67 o
   2   9  13        0.28        0.63      1.50 o
   3   9  13       25.05       20.37      3.00 o
   5   9  13        0.66        6.56      2.55 o
   6   9  13        1.59        4.95      2.59 o
   7   9  13        6.71       10.58      2.73 o
   0  10  13        0.29        1.56      1.74 o
   1  10  13        7.87        7.00      1.81 o
   2  10  13        0.79        0.28      1.60 o
   4  10  13        0.02        2.57      2.45 o
   5  10  13       29.88       39.12      3.19 o
   6  10  13       15.81       20.59      2.88 o
   2  11  13        6.15        5.88      1.84 o
   4  11  13        5.71        9.07      2.75 o
  -2  -2  14        1.63        3.35      1.35 o
  -1  -2  14        1.54        1.72      1.15 o
   0  -2  14        5.60        7.40      1.05 o
   1  -2  14        0.61        2.03      1.00 o
   2  -2  14       17.57       18.22      1.18 o
  -3  -1  14        4.12        8.29      1.38 o
  -2  -1  14        0.39        0.68      1.45 o
  -1  -1  14        8.11        6.67      0.94 o
   0  -1  14        1.14        1.83      0.95 o
   1  -1  14        0.24        1.60      1.03 o
   2  -1  14        4.03        4.23      1.00 o
   3  -1  14       13.83       14.20      1.15 o
   4  -1  14       13.82       15.62      1.13 o
  -3   0  14        0.10        1.50      1.31 o
  -2   0  14        0.73        1.37      1.11 o
  -1   0  14        3.78        6.45      0.93 o
   0   0  14        4.39        6.95      0.94 o
   1   0  14        6.47        7.27      0.95 o
   2   0  14        1.32        1.73      0.95 o
   3   0  14        1.32        2.10      0.95 o
   4   0  14       11.86       13.82      1.15 o
   5   0  14        0.54        2.30      1.16 o
  -4   1  14        9.10       11.17      1.28 o
  -3   1  14        3.83        4.30      1.21 o
  -2   1  14        1.02        0.73      1.10 o
  -1   1  14        3.25        5.13      0.87 o
   0   1  14        2.80        5.05      0.85 o
   1   1  14        2.99        3.19      0.89 o
   2   1  14        0.68        0.73      0.93 o
   3   1  14        2.24        2.07      0.90 o
   4   1  14       13.25       14.07      1.08 o
   5   1  14        4.23        4.88      1.05 o
  -4   2  14        1.64        2.87      1.16 o
  -3   2  14        0.25        1.19      1.17 o
  -2   2  14        0.74        0.64      1.14 o
  -1   2  14       17.16       18.96      1.02 o
   0   2  14        2.09        2.41      0.81 o
   1   2  14        0.28        0.76      0.87 o
   2   2  14        0.11        0.57      0.92 o
   3   2  14        7.25        8.82      0.93 o
   4   2  14        6.17        8.35      0.94 o
   5   2  14        0.21        1.16      0.93 o
   6   2  14        6.00        6.86      1.04 o
  -4   3  14        1.45        2.98      1.02 o
  -3   3  14        0.16        0.76      1.16 o
  -2   3  14       13.84       13.86      1.08 o
  -1   3  14       16.86       17.31      1.06 o
   0   3  14        0.64        1.46      0.71 o
   1   3  14        7.87        6.89      0.76 o
   2   3  14        1.36        2.22      0.71 o
   3   3  14        7.29        7.37      0.82 o
   4   3  14       27.11       27.22      1.08 o
   5   3  14        1.12        1.92      0.92 o
   6   3  14       21.92       27.74      1.31 o
  -3   4  14        0.05        1.07      0.92 o
  -2   4  14        3.72        5.22      1.10 o
  -1   4  14       23.01       19.56      1.21 o
   0   4  14       30.31       29.74      1.41 o
   1   4  14       19.65       17.69      0.84 o
   2   4  14       13.37       11.66      0.76 o
   3   4  14        0.04        1.43      0.77 o
   4   4  14        2.39        2.77      0.81 o
   5   4  14        0.82        2.14      0.83 o
   6   4  14        7.19       10.43      1.01 o
   7   4  14        5.75        9.48      1.08 o
  -3   5  14        5.83        5.57      0.95 o
  -2   5  14       10.25        8.97      1.01 o
  -1   5  14        0.49        1.63      0.89 o
   0   5  14       23.84       22.00      0.85 o
   1   5  14       26.73       24.24      0.85 o
   2   5  14       30.47       35.08      1.13 o
   3   5  14        4.46        6.84      0.76 o
   4   5  14        3.87        3.55      0.77 o
   5   5  14        6.17        4.54      0.82 o
   6   5  14        2.33        3.91      0.88 o
   7   5  14        1.24        4.66      1.02 o
  -3   6  14        1.85        4.29      2.57 o
  -2   6  14        1.93       -0.09      2.49 o
  -1   6  14        4.72        5.64      1.04 o
   0   6  14        0.52        0.35      0.82 o
   1   6  14        2.45        3.14      0.65 o
   2   6  14        4.06        5.44      0.66 o
   3   6  14        6.17        6.98      0.73 o
   4   6  14        4.51        4.94      0.75 o
   5   6  14        8.98        9.88      0.83 o
   6   6  14       27.33       36.14      1.08 o
   7   6  14       15.51       16.89      1.19 o
  -2   7  14        1.43        1.63      2.47 o
  -1   7  14        0.02        2.58      2.11 o
   0   7  14        0.00        1.32      1.85 o
   1   7  14        5.36        7.40      1.58 o
   2   7  14       74.70       77.76      2.34 o
   3   7  14       12.29       11.40      2.81 o
   4   7  14        0.18        0.10      1.28 o
   5   7  14        6.05        8.15      1.17 o
   6   7  14        3.67        4.25      1.03 o
   7   7  14       86.86       99.72      2.71 o
  -1   8  14        0.46        2.53      2.14 o
   0   8  14        0.80        3.94      2.64 o
   1   8  14        4.44        4.16      2.27 o
   2   8  14        3.64        5.03      1.65 o
   3   8  14        1.17        0.26      2.64 o
   4   8  14        8.87       10.94      2.83 o
   5   8  14       36.02       42.64      3.37 o
   6   8  14        5.17        5.81      2.86 o
   0   9  14        0.96        1.45      2.16 o
   1   9  14       18.31       26.89      1.98 o
   2   9  14        3.03        4.22      1.67 o
   3   9  14        0.29        4.49      2.90 o
   4   9  14       31.44       40.93      3.49 o
   5   9  14       15.35       20.60      3.11 o
   6   9  14       13.86       16.71      3.02 o
   1  10  14        6.68        9.51      1.84 o
   2  10  14        3.75        3.04      2.28 o
   3  10  14        2.13       -0.31      2.85 o
   4  10  14        0.23        2.04      2.86 o
   0  -1  15        0.04        0.89      1.10 o
   1  -1  15        9.69       10.92      1.14 o
  -2   0  15        0.54        0.81      1.25 o
  -1   0  15        2.07        2.09      0.96 o
   0   0  15        3.54        4.79      0.98 o
   1   0  15        0.02        2.20      1.21 o
   2   0  15        3.13        3.75      1.05 o
   3   0  15        1.62        2.29      1.05 o
  -2   1  15        1.56        2.34      1.24 o
  -1   1  15        0.77        2.30      0.97 o
   0   1  15        0.46        1.63      0.91 o
   1   1  15        1.17        2.05      0.89 o
   2   1  15        0.79        1.35      0.92 o
   3   1  15        6.68        8.11      0.99 o
   4   1  15        4.42        5.42      1.03 o
  -2   2  15        0.17        1.62      1.24 o
  -1   2  15        1.27        1.75      1.15 o
   0   2  15       12.90       13.31      1.08 o
   1   2  15        0.01        0.92      1.03 o
   2   2  15        0.08        0.91      0.92 o
   3   2  15        5.78        7.98      0.96 o
   4   2  15        0.01        2.42      1.08 o
   5   2  15        0.11       -0.02      1.29 o
  -2   3  15        3.01        2.85      1.24 o
  -1   3  15        2.38        4.12      1.19 o
   0   3  15        0.80        1.50      0.90 o
   1   3  15        3.20        3.74      0.88 o
   2   3  15        6.79        6.55      0.90 o
   3   3  15        1.50        3.30      0.90 o
   4   3  15       11.17       13.08      1.02 o
   5   3  15        5.92        6.25      1.01 o
  -2   4  15        0.36        1.15      1.15 o
  -1   4  15        0.88        0.34      1.14 o
   0   4  15        6.06        4.58      0.81 o
   1   4  15       12.21       12.32      0.86 o
   2   4  15        3.93        3.16      0.79 o
   3   4  15       37.49       37.42      1.14 o
   4   4  15        5.43        6.77      0.97 o
   5   4  15        1.89        1.67      0.91 o
  -2   5  15        0.15        0.59      1.02 o
  -1   5  15       17.70       17.91      1.18 o
   0   5  15       12.93       11.26      1.03 o
   1   5  15        2.74        1.86      0.75 o
   2   5  15       14.48       13.62      0.83 o
   3   5  15        2.43        3.38      0.84 o
   4   5  15        0.09        1.57      0.81 o
   5   5  15        1.13        1.07      0.97 o
   6   5  15       16.82       19.91      1.06 o
  -2   6  15        0.38       -0.56      2.54 o
  -1   6  15        1.27        3.43      2.05 o
   0   6  15        6.63        6.33      1.09 o
   1   6  15       21.66       19.68      0.86 o
   2   6  15       27.98       27.45      0.91 o
   3   6  15        1.33        1.83      0.77 o
   4   6  15        9.33        9.64      0.86 o
   5   6  15        0.60        0.73      0.85 o
   6   6  15       17.80       22.44      1.85 o
  -1   7  15        2.99        5.16      2.31 o
   0   7  15        0.05        0.72      1.97 o
   1   7  15        3.81        6.62      4.60 o
   2   7  15        0.76        3.36      2.33 o
   3   7  15        0.32        2.78      2.85 o
   4   7  15        6.76        6.69      2.94 o
   5   7  15        4.03        7.92      2.94 o
   0   8  15        2.24        3.22      2.29 o
   1   8  15        0.40        6.00      2.93 o
   2   8  15       10.06       12.98      3.68 o
   3   8  15        0.00        1.09      2.82 o
   4   8  15        8.70        6.64      3.08 o
   5   8  15        7.24       13.83      3.11 o
   2   9  15        5.74        8.38      3.55 o
   3   9  15        5.20        5.30      1.83 o
   4   9  15       18.84       17.05      3.32 o
   0   2  16        0.16        2.44      1.08 o
   1   2  16        1.17        2.52      0.94 o
   2   2  16        0.49        1.23      0.95 o
   3   2  16       14.47       12.77      1.06 o
  -1   3  16        5.43        7.24      1.28 o
   0   3  16        7.08        7.57      1.03 o
   1   3  16        1.03        2.14      1.03 o
   2   3  16        4.92        4.64      0.94 o
   3   3  16        1.02        1.77      0.96 o
  -1   4  16        0.13        1.24      1.21 o
   0   4  16        7.36        9.30      0.99 o
   1   4  16        1.85        2.62      0.93 o
   2   4  16        0.09        0.49      1.03 o
   3   4  16        1.65        3.07      0.93 o
   4   4  16        3.95        2.75      0.95 o
   0   5  16        4.02        4.29      1.03 o
   1   5  16        8.34        7.80      0.86 o
   2   5  16        0.42        0.08      1.12 o
   3   5  16        4.19        5.16      0.84 o
   4   5  16        0.01        0.83      1.02 o
   0   6  16        0.32        1.47      2.12 o
   1   6  16        4.69        4.86      1.00 o
   2   6  16        0.03        0.13      0.97 o
   3   6  16        1.56        1.57      0.93 o
   4   6  16        1.80        2.33      0.96 o
   1   7  16        1.58        1.81      2.07 o
   2   7  16        0.39        0.87      1.71 o
   3   7  16        8.03        9.95      1.83 o
   4   7  16        9.85       15.38      3.21 o
 
